# Supplementary material for: (4,9-Dimethyl-9H-carbazol-3-yl)meth­anol
Source: Acta Crystallogr Sect E Struct Rep Online. 2014 Feb 22;70(Pt 3):o346–7. doi: 10.1107/S1600536814003845 (PMC3998416; doi:10.1107/S1600536814003845)
Supplement: Supplementary file 1 [file e-70-0o346-sup1.cif]

##############################################################################
#                                                                            #
# This CIF contains the data in a paper accepted for publication in          #
# Acta Crystallographica Section E. It conforms to the requirements of       #
# Notes for Authors for Acta Crystallographica Section E, and has been       #
# peer reviewed under the auspices of the IUCr Commission on Journals.       #
#                                                                            #
# Full details of the Crystallographic Information File format               #
# are given in the paper "The Crystallographic Information File (CIF):       #
# a New Standard Archive File for Crystallography" by S. R. Hall, F. H.      #
# Allen and I. D. Brown [Acta Cryst. (1991), A47, 655-685].                  #
#                                                                            #
# The current version of the core CIF dictionary is obtainable from          #
# ftp://ftp.iucr.org/pub/cif_core.dic.                                       #
#                                                                            #
# Software is freely available for graphical display of the structure(s)     #
# in this CIF. For information consult the CIF software page                 #
# http://www.iucr.org/resources/cif/software.                                #
#                                                                            #
# This file may be used for bona fide research purposes within the           #
# scientific community so long as proper attribution is given to the journal # 
# article from which it was obtained.                                        #
#                                                                            #
##############################################################################
data_I
_database_code_depnum_ccdc_archive 'CCDC 987850'
_audit_creation_method     SHELXL-97
_chemical_name_systematic
;
(4,9-Dimethyl-9<i>H</i>-carbazol-3-yl)methanol
;
_chemical_name_common     ?
_chemical_formula_moiety     'C15 H15 N O'
_chemical_formula_sum     'C15 H15 N O'
_chemical_formula_iupac     'C15 H15 N O'
_chemical_formula_weight     225.28
_chemical_melting_point     ?
_symmetry_cell_setting     monoclinic
_symmetry_space_group_name_H-M     'P 21/n'
_symmetry_space_group_name_Hall     '-P 2yn'
loop_
    _symmetry_equiv_pos_as_xyz
    'x, y, z'
    '-x+1/2, y+1/2, -z+1/2'
    '-x, -y, -z'
    'x-1/2, -y-1/2, z-1/2'
_cell_length_a     14.4728(4)
_cell_length_b     5.4554(3)
_cell_length_c     15.0906(4)
_cell_angle_alpha     90.00
_cell_angle_beta     95.453(4)
_cell_angle_gamma     90.00
_cell_volume     1186.08(8)
_cell_formula_units_Z     4
_cell_measurement_reflns_used     6741
_cell_measurement_theta_min     2.71
_cell_measurement_theta_max     28.21
_cell_measurement_temperature     296(2)
_exptl_crystal_description     block
_exptl_crystal_colour     colourless
_exptl_crystal_size_max     0.45
_exptl_crystal_size_mid     0.36
_exptl_crystal_size_min     0.13
_exptl_crystal_density_diffrn     1.262
_exptl_crystal_density_meas     ?
_exptl_crystal_density_method     'not measured'
_exptl_crystal_F_000     480
_exptl_absorpt_coefficient_mu     0.079
_exptl_absorpt_correction_type     multi-scan
_exptl_absorpt_process_details     '(<i>SADABS</i>; Bruker, 2007)'
_exptl_absorpt_correction_T_min     0.9654
_exptl_absorpt_correction_T_max     0.9898
_exptl_special_details     ?
_diffrn_ambient_temperature     296(2)
_diffrn_radiation_type     MoK\a
_diffrn_radiation_wavelength     0.71073
_diffrn_radiation_source     'fine-focus sealed tube'
_diffrn_radiation_monochromator     graphite
_diffrn_measurement_device_type     'Bruker SMART BREEZE CCD'
_diffrn_measurement_method     '\f and \w scans'
_diffrn_detector_area_resol_mean     ?
_diffrn_reflns_number     11615
_diffrn_reflns_av_R_equivalents     0.032
_diffrn_reflns_av_sigmaI/netI     0.0487
_diffrn_reflns_theta_min     1.86
_diffrn_reflns_theta_max     26.36
_diffrn_reflns_theta_full     26.36
_diffrn_measured_fraction_theta_max     0.991
_diffrn_measured_fraction_theta_full     0.991
_diffrn_reflns_limit_h_min     -18
_diffrn_reflns_limit_h_max     17
_diffrn_reflns_limit_k_min     -6
_diffrn_reflns_limit_k_max     6
_diffrn_reflns_limit_l_min     -18
_diffrn_reflns_limit_l_max     18
_diffrn_standards_number     ?
_diffrn_standards_interval_count     ?
_diffrn_standards_interval_time     ?
_diffrn_standards_decay_%     ?
_refine_special_details
;
 Refinement of F^2^ against ALL reflections.  The weighted R-factor wR and
 goodness of fit S are based on F^2^, conventional R-factors R are based
 on F, with F set to zero for negative F^2^. The threshold expression of
 F^2^ > 2sigma(F^2^) is used only for calculating R-factors(gt) etc. and is
 not relevant to the choice of reflections for refinement.  R-factors based
 on F^2^ are statistically about twice as large as those based on F, and R-
 factors based on ALL data will be even larger.
;
_reflns_number_total     11615
_reflns_number_gt     9784
_reflns_threshold_expression     I>2\s(I)
_refine_ls_structure_factor_coef     Fsqd
_refine_ls_matrix_type     full
_refine_ls_R_factor_all     0.0873
_refine_ls_R_factor_gt     0.0790
_refine_ls_wR_factor_gt     0.2105
_refine_ls_wR_factor_ref     0.2139
_refine_ls_goodness_of_fit_ref     1.160
_refine_ls_restrained_S_all     1.160
_refine_ls_number_reflns     11615
_refine_ls_number_parameters     161
_refine_ls_number_restraints     0
_refine_ls_hydrogen_treatment     mixed
_refine_ls_weighting_scheme     calc
_refine_ls_weighting_details
         'calc w=1/[\s^2^(Fo^2^)+(0.0293P)^2^+3.1387P] where P=(Fo^2^+2Fc^2^)/3'
_atom_sites_solution_hydrogens     geom
_atom_sites_solution_primary     direct
_atom_sites_solution_secondary     difmap
_refine_ls_shift/su_max     0.000
_refine_ls_shift/su_mean     0.000
_refine_diff_density_max     0.301
_refine_diff_density_min     -0.269
_refine_ls_extinction_method     none
_refine_ls_extinction_coef     ?
loop_
    _atom_type_symbol
    _atom_type_description
    _atom_type_scat_dispersion_real
    _atom_type_scat_dispersion_imag
    _atom_type_scat_source
    'C' 'C' 0.0033 0.0016
                         'International Tables Vol C Tables 4.2.6.8 and 6.1.1.4'
    'H' 'H' 0.0000 0.0000
                         'International Tables Vol C Tables 4.2.6.8 and 6.1.1.4'
    'N' 'N' 0.0061 0.0033
                         'International Tables Vol C Tables 4.2.6.8 and 6.1.1.4'
    'O' 'O' 0.0106 0.0060
                         'International Tables Vol C Tables 4.2.6.8 and 6.1.1.4'
_computing_data_collection     '<i>APEX2</i> (Bruker, 2007)'
_computing_cell_refinement     '<i>SAINT</i> (Bruker, 2007)'
_computing_data_reduction     '<i>SAINT</i> (Bruker, 2007)'
_computing_structure_solution     '<i>SHELXS97</i> (Sheldrick, 2008)'
_computing_structure_refinement     '<i>SHELXL97</i> (Sheldrick, 2008)'
_computing_molecular_graphics     '<i>ORTEP-3 for Windows</i> (Farrugia, 2012)'
_computing_publication_material
                                'WinGX (Farrugia, 2012) and PLATON (Spek, 2009)'
loop_
    _atom_site_type_symbol
    _atom_site_label
    _atom_site_fract_x
    _atom_site_fract_y
    _atom_site_fract_z
    _atom_site_U_iso_or_equiv
    _atom_site_adp_type
    _atom_site_calc_flag
    _atom_site_refinement_flags
    _atom_site_occupancy
    _atom_site_symmetry_multiplicity
    _atom_site_disorder_assembly
    _atom_site_disorder_group
    O O1 1.23676(10) 1.1637(3) 0.78082(11) 0.0647(4) Uani d . 1 1 . .
    H H1A 1.262(2) 1.285(6) 0.7532(18) 0.115(11) Uiso d . 1 1 . .
    C C1 1.00323(13) 0.7254(3) 0.89293(11) 0.0435(4) Uani d . 1 1 . .
    H H1 0.9915 0.6531 0.9465 0.052 Uiso calc R 1 1 . .
    C C2 1.06557(13) 0.9145(3) 0.89012(11) 0.0449(4) Uani d . 1 1 . .
    H H2 1.0966 0.9690 0.9433 0.054 Uiso calc R 1 1 . .
    C C3 1.08440(12) 1.0289(3) 0.81060(11) 0.0416(4) Uani d . 1 1 . .
    C C4 1.03968(12) 0.9504(3) 0.72954(11) 0.0379(4) Uani d . 1 1 . .
    C C4A 0.97556(12) 0.7560(3) 0.73093(10) 0.0361(4) Uani d . 1 1 . .
    C C5 0.90173(14) 0.6439(4) 0.56991(11) 0.0503(5) Uani d . 1 1 . .
    H H5 0.9309 0.7656 0.5396 0.060 Uiso calc R 1 1 . .
    C C5A 0.91717(12) 0.6257(3) 0.66236(10) 0.0377(4) Uani d . 1 1 . .
    C C6 0.84282(16) 0.4795(4) 0.52398(13) 0.0604(6) Uani d . 1 1 . .
    H H6 0.8332 0.4883 0.4622 0.072 Uiso calc R 1 1 . .
    C C7 0.79780(15) 0.3012(4) 0.56927(13) 0.0612(6) Uani d . 1 1 . .
    H H7 0.7582 0.1924 0.5370 0.073 Uiso calc R 1 1 . .
    C C8 0.80997(14) 0.2801(3) 0.66092(13) 0.0510(5) Uani d . 1 1 . .
    H H8 0.7793 0.1603 0.6908 0.061 Uiso calc R 1 1 . .
    C C8A 0.86991(12) 0.4451(3) 0.70644(11) 0.0381(4) Uani d . 1 1 . .
    N N9 0.89428(10) 0.4597(3) 0.79697(9) 0.0404(4) Uani d . 1 1 . .
    C C9A 0.95842(12) 0.6465(3) 0.81262(10) 0.0368(4) Uani d . 1 1 . .
    C C10 0.86281(14) 0.2951(3) 0.86346(12) 0.0506(5) Uani d . 1 1 . .
    H H10B 0.9017 0.1524 0.8682 0.076 Uiso calc R 1 1 . .
    H H10A 0.7999 0.2470 0.8462 0.076 Uiso calc R 1 1 . .
    H H10C 0.8660 0.3772 0.9199 0.076 Uiso calc R 1 1 . .
    C C11 1.05756(14) 1.0659(3) 0.64152(11) 0.0507(5) Uani d . 1 1 . .
    H H11B 1.0828 0.9451 0.6043 0.076 Uiso calc R 1 1 . .
    H H11C 1.1009 1.1984 0.6519 0.076 Uiso calc R 1 1 . .
    H H11A 1.0003 1.1273 0.6125 0.076 Uiso calc R 1 1 . .
    C C12 1.15214(14) 1.2370(3) 0.81458(13) 0.0532(5) Uani d . 1 1 . .
    H H12A 1.1254 1.3734 0.7798 0.064 Uiso calc R 1 1 . .
    H H12B 1.1648 1.2913 0.8757 0.064 Uiso calc R 1 1 . .
loop_
    _atom_site_aniso_label
    _atom_site_aniso_U_11
    _atom_site_aniso_U_22
    _atom_site_aniso_U_33
    _atom_site_aniso_U_12
    _atom_site_aniso_U_13
    _atom_site_aniso_U_23
    O1 0.0439(9) 0.0484(9) 0.1046(12) -0.0001(7) 0.0218(8) -0.0003(8)
    C1 0.0526(12) 0.0403(10) 0.0373(9) 0.0063(9) 0.0031(8) 0.0124(7)
    C2 0.0461(11) 0.0471(11) 0.0405(10) 0.0013(9) -0.0008(8) 0.0021(7)
    C3 0.0398(11) 0.0368(10) 0.0490(10) 0.0027(8) 0.0091(8) 0.0026(7)
    C4 0.0374(10) 0.0329(9) 0.0441(9) 0.0073(7) 0.0081(7) 0.0061(7)
    C4A 0.0376(10) 0.0352(9) 0.0360(8) 0.0067(7) 0.0059(7) 0.0068(6)
    C5 0.0604(13) 0.0480(11) 0.0433(10) 0.0013(10) 0.0085(9) 0.0067(8)
    C5A 0.0364(10) 0.0342(9) 0.0431(9) 0.0068(7) 0.0063(7) 0.0037(7)
    C6 0.0760(16) 0.0627(14) 0.0408(10) -0.0055(12) -0.0029(10) -0.0011(9)
    C7 0.0618(14) 0.0605(14) 0.0599(13) -0.0065(11) -0.0013(10) -0.0118(10)
    C8 0.0517(13) 0.0423(11) 0.0597(12) -0.0045(9) 0.0100(9) 0.0060(8)
    C8A 0.0349(10) 0.0352(9) 0.0445(9) 0.0034(7) 0.0064(7) 0.0042(7)
    N9 0.0416(9) 0.0389(8) 0.0417(8) 0.0001(7) 0.0086(6) 0.0118(6)
    C9A 0.0387(10) 0.0335(9) 0.0394(9) 0.0071(8) 0.0097(7) 0.0085(7)
    C10 0.0524(12) 0.0474(11) 0.0537(11) 0.0000(9) 0.0136(9) 0.0207(8)
    C11 0.0563(13) 0.0472(11) 0.0502(11) -0.0036(9) 0.0135(9) 0.0081(8)
    C12 0.0525(13) 0.0382(11) 0.0697(13) -0.0006(9) 0.0107(10) -0.0037(9)
_geom_special_details
;
 All esds (except the esd in the dihedral angle between two l.s. planes)
 are estimated using the full covariance matrix.  The cell esds are taken
 into account individually in the estimation of esds in distances, angles
 and torsion angles; correlations between esds in cell parameters are only
 used when they are defined by crystal symmetry.  An approximate (isotropic)
 treatment of cell esds is used for estimating esds involving l.s. planes.
;
loop_
    _geom_bond_atom_site_label_1
    _geom_bond_atom_site_label_2
    _geom_bond_site_symmetry_2
    _geom_bond_distance
    _geom_bond_publ_flag
    O1 C12 . 1.427(2) ?
    O1 H1A . 0.88(3) ?
    C1 C2 . 1.374(3) ?
    C1 H1 . 0.9300 ?
    C2 C3 . 1.402(2) ?
    C2 H2 . 0.9300 ?
    C3 C12 . 1.497(3) ?
    C4 C3 . 1.396(2) ?
    C4 C4A . 1.411(2) ?
    C4 C11 . 1.514(2) ?
    C5 C6 . 1.378(3) ?
    C5 H5 . 0.9300 ?
    C5A C4A . 1.457(2) ?
    C5A C5 . 1.395(2) ?
    C5A C8A . 1.403(2) ?
    C6 C7 . 1.387(3) ?
    C6 H6 . 0.9300 ?
    C7 H7 . 0.9300 ?
    C8 C7 . 1.382(3) ?
    C8 H8 . 0.9300 ?
    C8A C8 . 1.386(3) ?
    N9 C8A . 1.380(2) ?
    N9 C9A . 1.383(2) ?
    N9 C10 . 1.4517(19) ?
    C9A C1 . 1.387(2) ?
    C9A C4A . 1.413(2) ?
    C10 H10A . 0.9600 ?
    C10 H10B . 0.9600 ?
    C10 H10C . 0.9600 ?
    C11 H11A . 0.9600 ?
    C11 H11B . 0.9600 ?
    C11 H11C . 0.9600 ?
    C12 H12A . 0.9700 ?
    C12 H12B . 0.9700 ?
loop_
    _geom_angle_atom_site_label_1
    _geom_angle_atom_site_label_2
    _geom_angle_atom_site_label_3
    _geom_angle_site_symmetry_1
    _geom_angle_site_symmetry_3
    _geom_angle
    _geom_angle_publ_flag
    C12 O1 H1A . . 111.3(19) ?
    C2 C1 C9A . . 117.38(15) ?
    C2 C1 H1 . . 121.3 ?
    C9A C1 H1 . . 121.3 ?
    C1 C2 C3 . . 122.84(16) ?
    C1 C2 H2 . . 118.6 ?
    C3 C2 H2 . . 118.6 ?
    C2 C3 C12 . . 118.88(17) ?
    C4 C3 C2 . . 120.12(16) ?
    C4 C3 C12 . . 121.00(15) ?
    C3 C4 C4A . . 117.94(14) ?
    C3 C4 C11 . . 122.51(16) ?
    C4A C4 C11 . . 119.55(15) ?
    C4 C4A C5A . . 133.96(14) ?
    C4 C4A C9A . . 120.08(15) ?
    C9A C4A C5A . . 105.96(15) ?
    C5A C5 H5 . . 120.4 ?
    C6 C5 C5A . . 119.29(18) ?
    C6 C5 H5 . . 120.4 ?
    C5 C5A C4A . . 134.60(16) ?
    C5 C5A C8A . . 119.02(16) ?
    C8A C5A C4A . . 106.38(14) ?
    C5 C6 C7 . . 120.39(18) ?
    C5 C6 H6 . . 119.8 ?
    C7 C6 H6 . . 119.8 ?
    C6 C7 H7 . . 119.0 ?
    C8 C7 C6 . . 122.03(19) ?
    C8 C7 H7 . . 119.0 ?
    C7 C8 C8A . . 117.13(17) ?
    C7 C8 H8 . . 121.4 ?
    C8A C8 H8 . . 121.4 ?
    N9 C8A C8 . . 128.11(15) ?
    N9 C8A C5A . . 109.77(15) ?
    C8 C8A C5A . . 122.11(16) ?
    C8A N9 C9A . . 108.42(12) ?
    C8A N9 C10 . . 125.50(15) ?
    C9A N9 C10 . . 125.95(14) ?
    N9 C9A C1 . . 128.90(14) ?
    N9 C9A C4A . . 109.46(14) ?
    C1 C9A C4A . . 121.64(16) ?
    N9 C10 H10A . . 109.5 ?
    N9 C10 H10B . . 109.5 ?
    N9 C10 H10C . . 109.5 ?
    H10A C10 H10C . . 109.5 ?
    H10B C10 H10A . . 109.5 ?
    H10B C10 H10C . . 109.5 ?
    C4 C11 H11A . . 109.5 ?
    C4 C11 H11B . . 109.5 ?
    C4 C11 H11C . . 109.5 ?
    H11B C11 H11A . . 109.5 ?
    H11B C11 H11C . . 109.5 ?
    H11C C11 H11A . . 109.5 ?
    O1 C12 C3 . . 110.74(15) ?
    O1 C12 H12A . . 109.5 ?
    O1 C12 H12B . . 109.5 ?
    C3 C12 H12A . . 109.5 ?
    C3 C12 H12B . . 109.5 ?
    H12A C12 H12B . . 108.1 ?
loop_
    _geom_torsion_atom_site_label_1
    _geom_torsion_atom_site_label_2
    _geom_torsion_atom_site_label_3
    _geom_torsion_atom_site_label_4
    _geom_torsion_site_symmetry_1
    _geom_torsion_site_symmetry_2
    _geom_torsion_site_symmetry_3
    _geom_torsion_site_symmetry_4
    _geom_torsion
    _geom_torsion_publ_flag
    C9A C1 C2 C3 . . . . 0.5(3) ?
    C1 C2 C3 C4 . . . . -0.6(3) ?
    C1 C2 C3 C12 . . . . 178.80(17) ?
    C2 C3 C12 O1 . . . . 107.98(19) ?
    C4 C3 C12 O1 . . . . -72.7(2) ?
    C4A C4 C3 C2 . . . . 0.4(2) ?
    C4A C4 C3 C12 . . . . -178.98(16) ?
    C11 C4 C3 C2 . . . . -179.65(16) ?
    C11 C4 C3 C12 . . . . 1.0(3) ?
    C3 C4 C4A C5A . . . . -179.64(17) ?
    C3 C4 C4A C9A . . . . -0.1(2) ?
    C11 C4 C4A C5A . . . . 0.4(3) ?
    C11 C4 C4A C9A . . . . 179.87(15) ?
    C5A C5 C6 C7 . . . . 1.4(3) ?
    C5 C5A C4A C4 . . . . -0.6(3) ?
    C5 C5A C4A C9A . . . . 179.88(19) ?
    C8A C5A C4A C4 . . . . 178.71(17) ?
    C8A C5A C4A C9A . . . . -0.83(18) ?
    C4A C5A C5 C6 . . . . 177.21(19) ?
    C8A C5A C5 C6 . . . . -2.0(3) ?
    C4A C5A C8A N9 . . . . 1.10(18) ?
    C4A C5A C8A C8 . . . . -177.86(16) ?
    C5 C5A C8A N9 . . . . -179.48(15) ?
    C5 C5A C8A C8 . . . . 1.6(3) ?
    C5 C6 C7 C8 . . . . -0.2(3) ?
    C8A C8 C7 C6 . . . . -0.3(3) ?
    N9 C8A C8 C7 . . . . -179.16(17) ?
    C5A C8A C8 C7 . . . . -0.4(3) ?
    C9A N9 C8A C5A . . . . -0.94(18) ?
    C9A N9 C8A C8 . . . . 177.93(18) ?
    C10 N9 C8A C5A . . . . -176.86(16) ?
    C10 N9 C8A C8 . . . . 2.0(3) ?
    C8A N9 C9A C1 . . . . -178.98(17) ?
    C8A N9 C9A C4A . . . . 0.39(18) ?
    C10 N9 C9A C1 . . . . -3.1(3) ?
    C10 N9 C9A C4A . . . . 176.28(15) ?
    N9 C9A C1 C2 . . . . 179.05(17) ?
    C4A C9A C1 C2 . . . . -0.2(3) ?
    N9 C9A C4A C4 . . . . -179.33(14) ?
    N9 C9A C4A C5A . . . . 0.29(18) ?
    C1 C9A C4A C4 . . . . 0.1(2) ?
    C1 C9A C4A C5A . . . . 179.70(15) ?
loop_
    _geom_hbond_atom_site_label_D
    _geom_hbond_atom_site_label_H
    _geom_hbond_atom_site_label_A
    _geom_hbond_site_symmetry_A
    _geom_hbond_distance_DH
    _geom_hbond_distance_HA
    _geom_hbond_distance_DA
    _geom_hbond_angle_DHA
    _geom_hbond_publ_flag
    O1 H1A O1 2_756 0.88(3) 2.13(3) 2.919(2) 149(3) yes
    C10 H10A Cg2 2_555 0.96 2.85 3.697(2) 148 yes
    C10 H10B Cg1 1_565 0.96 2.64 3.531(2) 154 yes
    C11 H11A Cg2 1_545 0.96 2.77 3.617(2) 147 yes
_iucr_refine_instructions_details
;
TITL my6_0m_13a in P2(1)/n
CELL  0.71073  14.4728   5.4554  15.0906   90.000   95.453   90.000
ZERR     4.00   0.0004   0.0003   0.0004    0.000    0.004    0.000
LATT   1
SYMM  1/2 - X, 1/2 + Y, 1/2 - Z
SFAC  C    H    N    O
UNIT  60   60   4    4
MERG   2
SHEL 999 0.8
FMAP   2
PLAN   20
SIZE     0.13   0.36   0.45
ACTA
BOND   $H
CONF
LIST   4
L.S.  10
TEMP    23.00
WGHT    0.029300    3.138700
BASF   0.00001
FVAR       0.67059
N9    3    0.894275    0.459742    0.796970    11.00000    0.04164    0.03886 =
         0.04172    0.01176    0.00859    0.00010
O1    4    1.236758    1.163702    0.780822    11.00000    0.04387    0.04838 =
         0.10456   -0.00029    0.02177   -0.00006
C9A   1    0.958419    0.646461    0.812622    11.00000    0.03868    0.03349 =
         0.03935    0.00853    0.00970    0.00708
C4    1    1.039678    0.950433    0.729544    11.00000    0.03741    0.03287 =
         0.04412    0.00610    0.00809    0.00727
C5A   1    0.917168    0.625689    0.662365    11.00000    0.03644    0.03417 =
         0.04310    0.00371    0.00628    0.00679
C4A   1    0.975565    0.755998    0.730927    11.00000    0.03765    0.03517 =
         0.03600    0.00684    0.00590    0.00668
C8A   1    0.869910    0.445050    0.706444    11.00000    0.03493    0.03524 =
         0.04448    0.00421    0.00635    0.00345
C1    1    1.003233    0.725362    0.892927    11.00000    0.05259    0.04026 =
         0.03728    0.01237    0.00312    0.00626
AFIX  43
H1    2    0.991534    0.653070    0.946544    11.00000   -1.20000
AFIX   0
C2    1    1.065567    0.914479    0.890120    11.00000    0.04606    0.04709 =
         0.04052    0.00206   -0.00080    0.00131
AFIX  43
H2    2    1.096617    0.968965    0.943262    11.00000   -1.20000
AFIX   0
C3    1    1.084401    1.028916    0.810597    11.00000    0.03976    0.03679 =
         0.04905    0.00255    0.00912    0.00273
C5    1    0.901728    0.643874    0.569909    11.00000    0.06038    0.04801 =
         0.04329    0.00667    0.00847    0.00130
AFIX  43
H5    2    0.930884    0.765617    0.539610    11.00000   -1.20000
AFIX   0
C11   1    1.057564    1.065883    0.641515    11.00000    0.05630    0.04715 =
         0.05020    0.00809    0.01353   -0.00360
AFIX 137
H11B  2    1.082831    0.945083    0.604347    11.00000   -1.50000
H11C  2    1.100878    1.198412    0.651905    11.00000   -1.50000
H11A  2    1.000320    1.127336    0.612494    11.00000   -1.50000
AFIX   0
C8    1    0.809973    0.280051    0.660922    11.00000    0.05171    0.04235 =
         0.05971    0.00597    0.00999   -0.00446
AFIX  43
H8    2    0.779273    0.160303    0.690756    11.00000   -1.20000
AFIX   0
C12   1    1.152141    1.236958    0.814577    11.00000    0.05249    0.03819 =
         0.06972   -0.00371    0.01069   -0.00056
AFIX  23
H12A  2    1.125380    1.373400    0.779796    11.00000   -1.20000
H12B  2    1.164829    1.291267    0.875729    11.00000   -1.20000
AFIX   0
C10   1    0.862806    0.295132    0.863462    11.00000    0.05239    0.04736 =
         0.05371    0.02073    0.01362    0.00002
AFIX 137
H10B  2    0.901739    0.152364    0.868241    11.00000   -1.50000
H10A  2    0.799871    0.246970    0.846172    11.00000   -1.50000
H10C  2    0.865999    0.377210    0.919942    11.00000   -1.50000
AFIX   0
C6    1    0.842817    0.479516    0.523978    11.00000    0.07596    0.06272 =
         0.04080   -0.00112   -0.00287   -0.00553
AFIX  43
H6    2    0.833194    0.488259    0.462244    11.00000   -1.20000
AFIX   0
C7    1    0.797797    0.301153    0.569273    11.00000    0.06179    0.06051 =
         0.05990   -0.01175   -0.00135   -0.00650
AFIX  43
H7    2    0.758192    0.192382    0.536992    11.00000   -1.20000
AFIX   0
H1A   2    1.261714    1.285325    0.753241    11.00000    0.11541
HKLF 4
REM  my6_0m_13a in P2(1)/n
REM R1 =  0.0790 for   9784 Fo > 4sig(Fo)  and  0.0873 for all  11615 data
REM    161 parameters refined using      0 restraints
END
WGHT      0.0293      3.1387
REM Highest difference peak  0.301,  deepest hole -0.269,  1-sigma level  0.072
Q1    1   1.1378  1.5052  0.6800  11.00000  0.05    0.30
Q2    1   0.7419  0.3046  0.4595  11.00000  0.05    0.29
Q3    1   1.2507  1.6358  0.9067  11.00000  0.05    0.28
Q4    1   1.0475  0.9643  0.5146  11.00000  0.05    0.28
Q5    1   0.7845  0.3650  0.9202  11.00000  0.05    0.28
Q6    1   1.1020  1.5294  0.6611  11.00000  0.05    0.26
Q7    1   1.1446  1.5260  0.8820  11.00000  0.05    0.26
Q8    1   0.8576  0.0696  0.8223  11.00000  0.05    0.25
Q9    1   0.8005  0.3561  0.7401  11.00000  0.05    0.25
Q10   1   1.2005  0.8314  0.5852  11.00000  0.05    0.24
Q11   1   1.0733  0.9112  0.6915  11.00000  0.05    0.24
Q12   1   1.1670  0.7486  0.9587  11.00000  0.05    0.23
Q13   1   0.8779  0.2994  0.6810  11.00000  0.05    0.23
Q14   1   1.0799  1.5113  0.8407  11.00000  0.05    0.22
Q15   1   0.9636  1.1633  0.6631  11.00000  0.05    0.22
Q16   1   1.0648  1.5480  0.8211  11.00000  0.05    0.22
Q17   1   0.9582  0.6353  0.9985  11.00000  0.05    0.22
Q18   1   0.8476  0.3240  0.3865  11.00000  0.05    0.22
Q19   1   1.0895  0.9322  0.7588  11.00000  0.05    0.22
Q20   1   0.9346  0.2467  0.9037  11.00000  0.05    0.21
;
data_global
_journal_date_recd_electronic     2014-02-13
_journal_date_accepted     2014-02-19
_journal_name_full     'Acta Crystallographica, Section E'
_journal_year     2014
_journal_volume     70
_journal_issue      3
_journal_page_first     o346
_journal_page_last     o347
_journal_paper_category     QO
_journal_paper_doi     10.1107/S1600536814003845
_journal_coeditor_code     SU2701
_publ_contact_author
;
Dr Tuncer H\"okelek
Hacettepe University
Department of Physics
06532 Beytepe
Ankara
Turkey
;
_publ_contact_author_email     merzifon@hacettepe.edu.tr
_publ_contact_author_fax     '90(312)2352550'
_publ_contact_author_phone     '90(312)2977242'
_publ_section_title
;
(4,9-Dimethyl-9<i>H</i>-carbazol-3-yl)methanol
;
loop_
    _publ_author_name
    _publ_author_address
    '\"Onc\"uo\(glu, Serkan'
;
Dokuz Eyl\"ul University
Faculty of Arts and Sciences
Department of Chemistry
T\?inaztepe
35160 Buca
\.Izmir
Turkey
;
    'Dilek, Nefise'
;
Aksaray University,
Department of Physics,
68100
Aksaray
Turkey
;
    'Erg\"un, Yavuz'
;
Dokuz Eyl\"ul University
Faculty of Arts and Sciences
Department of Chemistry
T\?inaztepe
35160 Buca
\.Izmir
Turkey
;
    'H\"okelek, Tuncer'
;
Hacettepe University
Department of Physics
06800 Beytepe
Ankara
Turkey
;
