# Supplementary material for: (4,9-Dimethyl-9H-carbazol-3-yl)meth­anol
Source: Acta Crystallogr Sect E Struct Rep Online. 2014 Feb 22;70(Pt 3):o346–7. doi: 10.1107/S1600536814003845 (PMC3998416; doi:10.1107/S1600536814003845)
Supplement: Supplementary file 2 [file e-70-0o346-Isup2.hkl]

#
# h,k,l, Fc-squared, Fo-squared, sigma(Fo-squared) and status flag
#
data_I
_shelx_title ' my6_0m_13a in P2(1)/n'
_shelx_refln_list_code          4
_shelx_F_calc_maximum      148.70
_exptl_crystal_F_000       480.00
_reflns_d_resolution_high  0.8003
 
loop_
 _symmetry_equiv_pos_as_xyz
 'x, y, z'
 '-x+1/2, y+1/2, -z+1/2'
 '-x, -y, -z'
 'x-1/2, -y-1/2, z-1/2'
 
_cell_length_a    14.4728
_cell_length_b     5.4554
_cell_length_c    15.0906
_cell_angle_alpha  90.000
_cell_angle_beta   95.453
_cell_angle_gamma  90.000
 
_shelx_F_squared_multiplier     1.000
 
loop_
 _refln_index_h
 _refln_index_k
 _refln_index_l
 _refln_F_squared_calc
 _refln_F_squared_meas
 _refln_F_squared_sigma
 _refln_observed_status
   2   0   0     3662.65     3924.45    168.09 o
  -2   0   0     3662.65     3842.20    168.09 o
   2   0   0     3662.65     3858.43    152.97 o
   2   0   0     3662.65     4035.41    147.63 o
   2   0   0     3662.65     3993.16    150.97 o
   4   0   0      827.32      793.11     30.91 o
   4   0   0      827.32      798.89     35.36 o
   4   0   0      827.32      851.59     32.02 o
  -4   0   0      827.32      783.99     35.13 o
   4   0   0      827.32      861.38     31.35 o
   6   0   0      510.88      554.55     23.13 o
   6   0   0      510.88      534.09     20.68 o
  -6   0   0      510.88      510.52     23.13 o
   6   0   0      510.88      553.88     21.13 o
   8   0   0       11.17        7.34      1.11 o
   8   0   0       11.17        9.12      0.89 o
   8   0   0       11.17        9.34      2.45 o
  -8   0   0       11.17       10.90      1.78 o
  10   0   0       19.39       16.46      1.11 o
  10   0   0       19.39       27.35      2.89 o
  10   0   0       19.39       24.24      2.89 o
 -10   0   0       19.39       24.02      1.56 o
  12   0   0        0.94        0.22      1.11 o
  12   0   0        0.94       -1.11      2.00 o
   1  -1   0      125.26      130.51      6.45 o
   1  -1   0      125.26      137.85      5.56 o
  -1  -1   0      125.26      144.52      6.89 o
   1  -1   0      125.26      142.07      6.00 o
   1  -1   0      125.26      141.18      5.78 o
   1   1   0      125.26      139.85      5.78 o
  -1   1   0      125.26      142.30      6.45 o
   1   1   0      125.26      135.40      7.78 o
   2  -1   0       13.49       20.46      1.11 o
   2  -1   0       13.49       17.12      2.67 o
  -2  -1   0       13.49       17.57      1.33 o
   2  -1   0       13.49       18.46      1.78 o
   2   1   0       13.49       17.34      1.78 o
   2   1   0       13.49       18.68      1.33 o
  -2   1   0       13.49       21.79      2.45 o
   2   1   0       13.49       17.12      1.11 o
  -3  -1   0     4091.76     4434.30    193.00 o
   3  -1   0     4091.76     4014.96    186.99 o
   3  -1   0     4091.76     4407.40    175.21 o
  -3  -1   0     4091.76     4720.03    148.52 o
   3  -1   0     4091.76     4364.92    169.20 o
   3  -1   0     4091.76     4738.49    196.33 o
   3   1   0     4091.76     4531.70    176.10 o
   3   1   0     4091.76     4389.61    191.88 o
   3   1   0     4091.76     4712.91    171.87 o
  -4  -1   0     2609.31     3172.04    100.96 o
  -4  -1   0     2609.31     3054.85    129.84 o
   4  -1   0     2609.31     2995.50    113.83 o
   4  -1   0     2609.31     3062.41    118.50 o
   4   1   0     2609.31     2957.69    114.94 o
   4   1   0     2609.31     2910.11    119.84 o
   4   1   0     2609.31     3047.73    130.73 o
   4   1   0     2609.31     3041.95    116.72 o
  -5  -1   0      179.28      192.55      8.89 o
   5  -1   0      179.28      190.99      7.78 o
   5  -1   0      179.28      203.23      8.01 o
   5   1   0      179.28      200.78      8.23 o
   5   1   0      179.28      197.44      8.01 o
   5   1   0      179.28      195.66      9.78 o
   5   1   0      179.28      203.23      7.78 o
   6  -1   0       44.24       73.83      2.89 o
   6  -1   0       44.24       68.94      3.34 o
  -6  -1   0       44.24       70.27      3.56 o
   6   1   0       44.24       68.05      3.11 o
   6   1   0       44.24       68.27      4.45 o
   6   1   0       44.24       69.38      2.89 o
  -6   1   0       44.24       69.16      3.78 o
   7  -1   0     1237.64     1294.29     50.26 o
   7  -1   0     1237.64     1381.90     51.81 o
  -7  -1   0     1237.64     1314.75     57.15 o
   7   1   0     1237.64     1300.29     56.93 o
   7   1   0     1237.64     1297.18     51.37 o
   7   1   0     1237.64     1308.97     51.81 o
   7   1   0     1237.64     1361.67     50.70 o
  -7   1   0     1237.64     1336.98     56.70 o
   8  -1   0       19.72       32.69      1.56 o
   8  -1   0       19.72       28.69      2.00 o
  -8  -1   0       19.72       29.58      2.00 o
  -8   1   0       19.72       31.35      1.56 o
   8   1   0       19.72       30.46      1.56 o
   8   1   0       19.72       31.13      1.78 o
   8   1   0       19.72       33.13      2.22 o
   8   1   0       19.72       32.69      1.56 o
   9  -1   0      267.84      294.62     11.56 o
  -9  -1   0      267.84      282.39     12.90 o
   9  -1   0      267.84      288.17     11.79 o
   9   1   0      267.84      306.63     11.34 o
   9   1   0      267.84      298.18     12.90 o
   9   1   0      267.84      285.95     12.90 o
  -9   1   0      267.84      280.83     12.68 o
   9   1   0      267.84      291.06     11.79 o
 -10  -1   0        7.21       12.23      1.56 o
  10  -1   0        7.21       12.45      0.89 o
  10  -1   0        7.21       14.23      1.56 o
  10   1   0        7.21       12.45      1.11 o
  10   1   0        7.21       11.79      1.11 o
 -10   1   0        7.21       12.45      0.89 o
  10   1   0        7.21       13.12      1.78 o
  11  -1   0       35.47       49.59      2.22 o
  11  -1   0       35.47       41.58      4.45 o
 -11  -1   0       35.47       41.81      5.56 o
  11   1   0       35.47       46.03      2.45 o
  11   1   0       35.47       47.14      2.00 o
  11   1   0       35.47       46.48      2.45 o
  12  -1   0       13.75       17.12      2.22 o
  12  -1   0       13.75       20.46      1.33 o
 -12  -1   0       13.75       26.24      4.89 o
  12   1   0       13.75       20.01      1.33 o
  13  -1   0       43.92       48.70      4.67 o
  13   1   0       43.92       45.36      2.45 o
  14   1   0      233.69      262.82     10.67 o
 -15  -1   0        0.01        0.00      0.67 o
 -16  -1   0       16.40       21.35      1.78 o
 -17  -1   0        3.76        1.78      2.22 o
   0  -2   0      432.02      446.03     19.35 o
   0  -2   0      432.02      436.69     16.46 o
   0  -2   0      432.02      444.92     18.46 o
   0   2   0      432.02      407.56     18.90 o
   0   2   0      432.02      426.91     17.34 o
   1  -2   0      737.67      826.91     32.24 o
   1  -2   0      737.67      856.26     37.80 o
   1  -2   0      737.67      854.93     33.58 o
   1  -2   0      737.67      874.27     36.02 o
   1   2   0      737.67      875.61     41.81 o
  -1   2   0      737.67      850.70     37.14 o
   1   2   0      737.67      835.36     33.58 o
   2  -2   0      910.17     1019.46     46.48 o
   2  -2   0      910.17     1015.68     39.36 o
   2  -2   0      910.17      984.57     37.80 o
  -2  -2   0      910.17      981.24     43.14 o
  -2   2   0      910.17     1000.78     43.14 o
   2   2   0      910.17      985.24     43.14 o
   2   2   0      910.17     1003.89     39.36 o
  -3  -2   0     1511.17     1794.58     79.61 o
   3  -2   0     1511.17     1888.64     77.61 o
   3  -2   0     1511.17     1883.75     72.49 o
   3  -2   0     1511.17     1840.83     81.39 o
   3  -2   0     1511.17     1819.49     69.82 o
   3   2   0     1511.17     1841.95     79.61 o
   3   2   0     1511.17     1878.86     72.49 o
   4  -2   0     1828.13     2177.68     96.95 o
  -4  -2   0     1828.13     2132.32     95.40 o
   4  -2   0     1828.13     2226.60     86.72 o
   4  -2   0     1828.13     2164.12     82.94 o
   4  -2   0     1828.13     2268.63     92.28 o
   4   2   0     1828.13     2335.99     84.28 o
   4   2   0     1828.13     2174.35     86.28 o
   4   2   0     1828.13     2146.33     95.40 o
   5  -2   0      550.99      584.99     23.13 o
   5  -2   0      550.99      573.21     22.46 o
  -5  -2   0      550.99      573.21     25.57 o
   5  -2   0      550.99      585.44     24.68 o
  -5  -2   0      550.99      588.11     22.01 o
   5   2   0      550.99      583.44     23.13 o
   5   2   0      550.99      594.11     22.46 o
   5   2   0      550.99      574.99     25.35 o
   6  -2   0     1136.53     1302.74     53.37 o
  -6  -2   0     1136.53     1122.86     54.93 o
   6  -2   0     1136.53     1294.07     49.81 o
  -6  -2   0     1136.53     1292.07     42.03 o
   6  -2   0     1136.53     1253.37     48.25 o
   6   2   0     1136.53     1329.42     48.70 o
   6   2   0     1136.53     1269.83     55.15 o
   6   2   0     1136.53     1291.18     50.03 o
   7  -2   0      140.15      156.53      6.89 o
   7  -2   0      140.15      162.31      6.67 o
  -7  -2   0      140.15      157.64      6.00 o
   7  -2   0      140.15      159.64      7.12 o
   7   2   0      140.15      165.42      6.89 o
   7   2   0      140.15      163.64      9.34 o
   7   2   0      140.15      157.64      7.56 o
   8  -2   0      112.06      113.83      6.67 o
  -8  -2   0      112.06      111.61      4.23 o
   8  -2   0      112.06      114.72      7.34 o
   8  -2   0      112.06      114.28      5.11 o
   8   2   0      112.06      115.17      6.67 o
   8   2   0      112.06      116.72      5.11 o
   8   2   0      112.06      118.28      5.56 o
   9  -2   0      104.09       95.40      4.67 o
  -9  -2   0      104.09       88.50      4.89 o
  -9  -2   0      104.09       95.62      3.56 o
   9   2   0      104.09      100.29      4.67 o
   9   2   0      104.09       97.62      4.00 o
   9   2   0      104.09       94.73      4.45 o
  10  -2   0       20.11       18.68      1.33 o
 -10  -2   0       20.10       18.68      2.45 o
  10  -2   0       20.11       16.90      2.00 o
 -10  -2   0       20.10       16.90      1.78 o
  10   2   0       20.10       19.12      1.56 o
  10   2   0       20.10       20.46      1.56 o
 -10   2   0       20.11       20.90      5.34 o
  10   2   0       20.10       19.79      1.78 o
 -11  -2   0        1.17        2.00      0.67 o
 -11  -2   0        1.17        4.45      2.89 o
  11  -2   0        1.17        1.56      3.56 o
  11   2   0        1.17        5.56      1.11 o
  11   2   0        1.17        3.34      0.67 o
  11   2   0        1.17        4.00      0.89 o
 -12  -2   0        2.44        0.67      0.67 o
 -12  -2   0        2.44        0.67      1.78 o
  12  -2   0        2.44       -0.44      1.33 o
  12   2   0        2.44        1.11      0.67 o
  12   2   0        2.44        1.56      0.89 o
 -13  -2   0       11.84       14.90      1.33 o
  13  -2   0       11.84       17.57      3.78 o
  13   2   0       11.84       14.90      1.33 o
  13   2   0       11.84       16.01      1.56 o
 -14  -2   0        6.11        7.78      1.11 o
  14   2   0        6.11        9.34      1.33 o
 -15  -2   0        1.75        1.33      2.00 o
  15   2   0        1.75        0.44      0.89 o
 -16  -2   0        0.24        0.67      0.89 o
 -17  -2   0       13.59       16.90      1.78 o
   1  -3   0      783.30     1048.15     42.92 o
   1  -3   0      783.30     1005.90     44.92 o
   1  -3   0      783.30     1011.68     39.58 o
  -1   3   0      783.30      997.02     39.80 o
   1   3   0      783.30      997.69     40.03 o
  -1   3   0      783.30      995.47     43.81 o
   2  -3   0       53.87       66.93      3.34 o
   2  -3   0       53.87       61.82      3.34 o
   2  -3   0       53.87       53.81      3.11 o
   2  -3   0       53.87       63.15      2.89 o
   2   3   0       53.87       64.71      3.56 o
  -2   3   0       53.87       59.60      3.34 o
   2   3   0       53.87       63.15      3.11 o
   3  -3   0      232.12      291.51     13.56 o
   3  -3   0      232.12      302.40     12.23 o
   3  -3   0      232.12      302.85     13.12 o
   3  -3   0      232.12      286.61     11.56 o
   3   3   0      232.12      291.95     13.56 o
   3   3   0      232.12      299.73     12.23 o
  -3   3   0      232.12      297.73     14.90 o
   4  -3   0       39.05       38.47      6.00 o
   4  -3   0       39.05       38.47      2.22 o
   4  -3   0       39.05       38.25      2.45 o
  -4  -3   0       39.05       38.47     17.79 o
  -4   3   0       39.05       37.36      2.45 o
   4   3   0       39.05       37.14      2.22 o
   4   3   0       39.05       37.58      2.45 o
   4   3   0       39.05       40.69      1.78 o
   5  -3   0        5.15        7.78      1.11 o
   5  -3   0        5.15        7.12      2.45 o
  -5  -3   0        5.15        8.89      1.78 o
   5  -3   0        5.15        7.56      2.45 o
   5  -3   0        5.15        6.45      1.11 o
   5   3   0        5.15        5.56      1.11 o
   5   3   0        5.15        7.56      1.33 o
   5   3   0        5.15        6.89      0.67 o
  -5   3   0        5.15        8.23      1.33 o
   6  -3   0       86.28       71.83      3.78 o
   6  -3   0       86.28       68.27      3.56 o
   6  -3   0       86.28       70.27      3.34 o
  -6  -3   0       86.28       70.71      4.00 o
   6   3   0       86.28       70.27      4.00 o
  -6   3   0       86.28       69.38      3.78 o
   6   3   0       86.28       69.38      3.56 o
   6   3   0       86.28       68.27      4.23 o
   7  -3   0      160.53      175.87      7.56 o
   7  -3   0      160.53      180.32      8.23 o
  -7  -3   0      160.53      178.10      8.67 o
   7  -3   0      160.53      180.54      7.56 o
   7   3   0      160.53      172.09     10.01 o
   7   3   0      160.53      181.88      7.34 o
   7   3   0      160.53      173.65     10.23 o
  -7   3   0      160.53      177.43      8.23 o
   8  -3   0      242.17      263.04     10.67 o
   8  -3   0      242.17      219.46     13.56 o
  -8  -3   0      242.17      267.27     12.23 o
   8  -3   0      242.17      264.60     13.56 o
   8   3   0      242.17      262.82     10.90 o
   8   3   0      242.17      264.15     10.45 o
  -8   3   0      242.17      255.48     12.01 o
  -9  -3   0       56.84       60.04      3.78 o
   9  -3   0       56.84       57.82      6.00 o
   9  -3   0       56.84       62.04      4.00 o
   9  -3   0       56.84       58.93      3.78 o
   9   3   0       56.84       55.15      2.89 o
   9   3   0       56.84       60.93      3.34 o
  10  -3   0      120.56      130.95      9.78 o
 -10  -3   0      120.56      132.73      6.67 o
  10   3   0      120.56      133.62      7.12 o
  10   3   0      120.56      120.06      5.56 o
  11  -3   0       32.76       30.24      3.34 o
  11   3   0       32.76       33.13      5.56 o
  11   3   0       32.76       28.69      2.00 o
  12  -3   0        2.08        1.56      2.89 o
  12   3   0        2.08        0.44      0.89 o
  12   3   0        2.08        1.56      1.11 o
  13   3   0       15.01       16.23      1.56 o
  13   3   0       15.01       17.57      1.78 o
  14   3   0        2.33        6.89      1.11 o
  14   3   0        2.33        9.34      1.33 o
  15   3   0       10.99       18.68      2.00 o
  15   3   0       10.99       17.34      1.56 o
  16   3   0        1.75        1.56      1.33 o
   0  -4   0      203.71      236.58     11.34 o
   0   4   0      203.71      241.03     10.23 o
   1  -4   0       34.47       43.36      2.89 o
  -1  -4   0       34.47       41.81      2.89 o
   1   4   0       34.47       42.47      2.67 o
  -1   4   0       34.47       43.81      2.67 o
   1   4   0       34.47       44.70      2.45 o
   2  -4   0        0.13       -0.89      0.89 o
   2   4   0        0.13       -0.67      0.89 o
  -2   4   0        0.13        0.00      0.89 o
   3  -4   0      344.44      408.45     17.34 o
   3  -4   0      344.44      382.21     18.01 o
  -3   4   0      344.44      389.99     25.13 o
   3   4   0      344.44      381.99     16.23 o
  -3   4   0      344.44      393.77     16.01 o
   4  -4   0       23.14       21.35      2.00 o
   4  -4   0       23.14       24.02      4.45 o
   4  -4   0       23.14       25.57      2.89 o
   4  -4   0       23.14       27.35      2.22 o
  -4   4   0       23.14       18.90      1.78 o
   4   4   0       23.14       21.79      2.00 o
  -4   4   0       23.14       21.13      2.00 o
   5  -4   0       30.03       28.91      2.45 o
   5  -4   0       30.03       24.46      2.22 o
   5  -4   0       30.03       32.02      3.56 o
   5  -4   0       30.03       20.01      1.78 o
  -5   4   0       30.03       30.91      2.22 o
   5   4   0       30.03       26.24      1.56 o
   5   4   0       30.03       26.91      2.45 o
   6  -4   0      447.78      445.59     19.57 o
   6  -4   0      447.78      471.16     18.90 o
   6  -4   0      447.78      473.61     20.46 o
   6  -4   0      447.78      458.93     21.35 o
  -6   4   0      447.78      455.37     20.90 o
   6   4   0      447.78      464.04     21.79 o
   6   4   0      447.78      484.06     18.23 o
   7  -4   0       73.93       71.16      6.23 o
   7  -4   0       73.93       68.27      4.23 o
   7  -4   0       73.93       70.94      6.45 o
   7   4   0       73.94       72.72      3.34 o
  -7   4   0       73.93       70.94      4.00 o
   7   4   0       73.94       73.38      4.00 o
   8  -4   0       19.11       18.90     12.90 o
   8  -4   0       19.11       16.23      2.45 o
   8  -4   0       19.11       13.79      4.23 o
   8   4   0       19.11       14.23      2.45 o
   8   4   0       19.11       10.23      1.11 o
   9  -4   0        5.58        2.89      3.11 o
   9   4   0        5.58        3.56      1.56 o
   9   4   0        5.58        3.56      1.11 o
  10   4   0        7.54        7.56      1.11 o
  10   4   0        7.54        8.01      1.78 o
  11   4   0        1.27       -0.44      0.89 o
  11   4   0        1.27        0.89      2.22 o
  12   4   0        0.01        0.89      1.78 o
  13   4   0        1.12        3.56      1.56 o
  13   4   0        1.12        0.67      1.56 o
  14   4   0        0.67        2.00      1.56 o
  14   4   0        0.67       -0.22      1.11 o
   1  -5   0       24.13       28.46      2.67 o
  -1  -5   0       24.13       28.69      2.67 o
  -1   5   0       24.13       30.24      2.67 o
   1   5   0       24.13       27.57      2.67 o
  -2  -5   0      181.32      209.45     10.23 o
   2  -5   0      181.32      195.44     12.23 o
   2   5   0      181.32      209.45      9.34 o
  -2   5   0      181.32      209.90      9.34 o
  -3  -5   0       10.29       12.68      2.00 o
   3  -5   0       10.29       13.12      2.00 o
   3   5   0       10.29       16.01      2.22 o
  -3   5   0       10.29       15.34      2.00 o
   4  -5   0       19.70       19.12      4.00 o
   4   5   0       19.70       22.24      2.67 o
  -4   5   0       19.70       22.68      2.22 o
   5  -5   0       60.71       56.04      3.78 o
  -5   5   0       60.71       52.70      3.56 o
   5   5   0       60.71       49.37      2.67 o
   5   5   0       60.71       60.71      3.78 o
   6  -5   0        0.01       -0.89      1.11 o
   6   5   0        0.01       -0.22      1.33 o
   6   5   0        0.01        1.33      0.67 o
  -6   5   0        0.01       -0.44      1.11 o
   7  -5   0        7.46       10.23      1.78 o
   7   5   0        7.46        9.78      1.11 o
  -7   5   0        7.46       14.68      1.78 o
   7   5   0        7.46       13.34      2.22 o
   8   5   0       11.54       19.57      2.67 o
   8   5   0       11.54       19.57      1.78 o
   9   5   0        1.08       -1.11      1.33 o
   9   5   0        1.08       -0.22      1.56 o
  10   5   0       20.95       22.90      4.45 o
  10   5   0       20.95       22.01      2.67 o
  11   5   0        0.44        0.00      1.33 o
  11   5   0        0.44        0.67      1.78 o
  12   5   0        2.13        4.00      1.78 o
  12   5   0        2.13        4.45      1.11 o
   0   6   0       14.47       25.80      3.11 o
   1   6   0      188.52      234.13     10.67 o
  -1   6   0      188.52      230.58     10.67 o
   2   6   0       39.21       52.48      4.00 o
  -2   6   0       39.21       48.48      3.78 o
   3   6   0      133.08      159.42      7.78 o
  -3   6   0      133.08      155.42      7.56 o
   4   6   0        0.08        3.78      1.78 o
  -4   6   0        0.08        0.00      1.56 o
   5  -6   0       10.62        9.78      2.00 o
  -5   6   0       10.62       11.34      2.00 o
   5   6   0       10.62       10.90      4.45 o
   6  -6   0       39.55       47.14      6.45 o
  -6   6   0       39.55       52.70      3.56 o
   6   6   0       39.55       49.14      2.89 o
   6   6   0       39.55       51.37      4.00 o
   7   6   0       15.33       14.45      1.78 o
   7   6   0       15.33       15.34      2.67 o
   8   6   0        0.27        0.67      4.00 o
   8   6   0        0.27        0.89      0.89 o
 -11   0   1      581.57      712.41     30.69 o
  11   0  -1      581.57      680.83     27.35 o
  -9   0   1        0.10       15.57      1.11 o
   7   0  -1      408.31      354.64     15.79 o
  -7   0   1      408.31      413.12     17.79 o
   7   0  -1      408.31      422.46     17.34 o
   7   0  -1      408.31      427.80     18.46 o
  -5   0   1     2452.49     2480.97    107.18 o
   5   0  -1     2452.49     2429.61    106.74 o
   5   0  -1     2452.49     2590.80     95.62 o
   5   0  -1     2452.49     2472.52     97.18 o
   3   0  -1     5423.82     5182.07    188.33 o
  -3   0   1     5423.82     4924.14    210.79 o
   3   0  -1     5423.82     4824.30    211.01 o
   3   0  -1     5423.82     4779.38    192.11 o
  -1   0   1      375.85      334.62     14.68 o
  -1   0   1      375.85      332.65     16.23 o
  -1   0   1      375.85      329.31     11.34 o
  -1   0   1      375.85      335.29     13.12 o
   1   0  -1      375.85      310.63     14.68 o
   1   0  -1      375.85      317.97     12.90 o
  -1   0  -1      503.42      445.14     19.57 o
   1   0   1      503.42      478.05     17.57 o
   1   0   1      503.42      450.48     21.57 o
   1   0   1      503.42      424.02     17.79 o
   1   0   1      503.42      472.05     17.12 o
   3   0   1       41.27       33.58      2.00 o
  -5   0  -1     1296.46     1556.44     65.38 o
   5   0   1     1296.46     1525.76     57.59 o
   5   0   1     1296.46     1478.84     65.38 o
   5   0   1     1296.46     1542.21     59.60 o
   7   0   1      339.92      366.42     14.68 o
   7   0   1      339.92      341.52     18.01 o
   7   0   1      339.92      388.66     14.45 o
  -7   0  -1      339.92      369.31     16.01 o
   9   0   1       85.24       89.84      4.00 o
   9   0   1       85.24       86.95      3.78 o
  -9   0  -1       85.24       85.39      4.00 o
   9   0   1       85.24       89.17      5.78 o
 -11   0  -1     1063.66     1082.39     47.59 o
  11   0   1     1063.66     1096.62     41.58 o
  11   0   1     1063.66     1086.39     43.14 o
  13   0   1       15.37       22.46      5.56 o
  13   0   1       15.37       27.57      1.56 o
 -17  -1   1        5.50        6.67      1.33 o
 -16  -1   1        0.99        0.67      0.89 o
 -15  -1   1        0.97        4.89      1.78 o
 -14  -1   1       15.95       17.34      1.78 o
 -13  -1   1        8.59       13.34      1.33 o
  13   1  -1        8.59       12.90      1.33 o
 -12  -1   1       99.45      101.40      4.00 o
  12   1  -1       99.45      102.96      4.45 o
 -11  -1   1       29.18       45.59      2.00 o
 -11  -1   1       29.18       47.59      3.11 o
  11   1  -1       29.18       46.25      2.89 o
  11   1  -1       29.18       42.47      2.22 o
  11   1  -1       29.18       45.81      2.22 o
  10  -1  -1        1.35        7.34      3.11 o
 -10  -1   1        1.35        4.23      0.67 o
  10  -1  -1        1.35        5.34      0.67 o
 -10  -1   1        1.35        3.56      2.00 o
  10   1  -1        1.35        3.11      0.67 o
  -9  -1   1       37.12       39.36      2.89 o
   9  -1  -1       37.12       38.91      4.67 o
   9  -1  -1       37.12       38.91      1.78 o
  -9  -1   1       37.12       39.36      1.78 o
   9   1  -1       37.12       40.03      1.78 o
   9   1  -1       37.12       37.58      2.00 o
   9   1  -1       37.12       38.91      2.00 o
   8  -1  -1       17.27       38.03      1.78 o
   8   1  -1       17.27       39.14      2.00 o
  -7  -1   1      281.90      290.17      9.56 o
  -7  -1   1      281.90      285.95     12.45 o
   7  -1  -1      281.90      274.61     13.12 o
   7  -1  -1      281.90      281.05     11.12 o
   7   1  -1      281.90      280.61     11.56 o
   7   1  -1      281.90      275.05     10.90 o
   7   1  -1      281.90      275.94     12.45 o
  -6  -1   1      210.79      232.80     10.90 o
  -6  -1   1      210.79      192.33      7.78 o
   6  -1  -1      210.79      224.35     12.23 o
   6  -1  -1      210.79      244.14      9.12 o
   6   1  -1      210.79      231.24      9.12 o
   6   1  -1      210.79      227.02     11.34 o
   6   1  -1      210.79      233.25      8.89 o
  -5  -1   1       15.87       22.90      2.45 o
  -5  -1   1       15.87       14.68      0.89 o
   5  -1  -1       15.87       15.34      3.11 o
   5  -1  -1       15.87       13.79      1.33 o
   5   1  -1       15.87       15.34      1.11 o
   5   1  -1       15.87       13.34      0.89 o
   5   1  -1       15.87       13.12      1.11 o
   4  -1  -1     6634.04     6354.95    244.59 o
   4  -1  -1     6634.04     6773.20    270.60 o
  -4  -1   1     6634.03     6349.83    277.05 o
  -4  -1   1     6634.03     6528.17    243.70 o
  -4  -1   1     6634.03     6498.15    214.34 o
   4  -1  -1     6634.04     6580.63    253.04 o
   4   1  -1     6634.03     6324.28    277.27 o
   4   1  -1     6634.03     6527.28    247.03 o
   4   1  -1     6634.03     6314.94    252.15 o
  -3  -1   1    22110.89    20733.60    778.66 o
   3  -1  -1    22110.92    20674.01    926.98 o
   3  -1  -1    22110.92    20995.53    868.05 o
   3  -1  -1    22110.92    21333.94    808.45 o
  -3  -1   1    22110.89    19769.49    685.06 o
   3  -1  -1    22110.92    20953.06    773.12 o
  -3  -1   1    22110.89    19206.74    902.96 o
   3   1  -1    22110.89    22234.90    786.88 o
   3   1  -1    22110.89    20830.98    889.17 o
   3   1  -1    22110.89    20645.99    802.89 o
  -3   1   1    22110.92    19386.17    882.50 o
   2  -1  -1    15635.76    14938.52    634.36 o
   2  -1  -1    15635.76    15340.74    603.45 o
  -2  -1   1    15635.76    13782.52    541.65 o
   2  -1  -1    15635.76    14324.17    571.20 o
   2   1  -1    15635.76    14283.70    618.57 o
  -2   1   1    15635.76    14543.86    633.69 o
  -2   1   1    15635.76    13575.07    627.69 o
   2   1  -1    15635.76    14849.13    562.98 o
  -1  -1   1       12.00       15.34      0.89 o
  -1  -1   1       12.00       15.79      1.11 o
   1  -1  -1       12.00       14.01      1.11 o
  -1  -1   1       12.00       14.45      0.67 o
  -1   1   1       12.00       17.34      0.89 o
  -1   1   1       12.00       12.45      0.67 o
   0  -1   1     1506.85     1421.93     63.38 o
   0  -1   1     1506.85     1507.97     54.26 o
   0  -1   1     1506.85     1541.77     60.71 o
   0  -1   1     1506.85     1504.19     56.48 o
   0  -1  -1     1506.84     1413.70     62.04 o
   0   1   1     1506.84     1286.28     63.38 o
   0   1   1     1506.84     1459.71     56.48 o
   0   1   1     1506.84     1435.72     54.26 o
   1  -1   1     1058.77     1181.12     61.82 o
   1  -1   1     1058.77     1107.30     42.03 o
   1  -1   1     1058.77     1190.46     46.92 o
   1  -1   1     1058.77     1145.77     43.81 o
  -1  -1  -1     1058.77     1036.14     48.03 o
   1   1   1     1058.77     1015.90     48.03 o
   1   1   1     1058.77     1145.10     42.03 o
  -1   1  -1     1058.77     1153.55     49.14 o
   1   1   1     1058.77     1093.07     43.81 o
   1   1   1     1058.77     1125.31     42.70 o
  -2  -1  -1     8042.09     7858.93    249.70 o
   2  -1   1     8042.10     7645.92    295.06 o
   2  -1   1     8042.10     7250.57    284.39 o
   2   1   1     8042.09     7135.40    295.29 o
   2   1   1     8042.09     7778.66    283.95 o
   2   1   1     8042.09     7688.60    289.06 o
   3  -1   1     2041.38     2071.85     76.27 o
   3   1   1     2041.37     1972.68     77.83 o
   3   1   1     2041.37     2037.39     76.72 o
   4   1   1     1023.40     1074.39     42.92 o
   4   1   1     1023.40     1169.34     42.47 o
  -5  -1  -1       47.45       54.48      2.89 o
   5  -1   1       47.45       53.37      2.67 o
   5  -1   1       47.45       61.60      2.45 o
   5   1   1       47.45       56.48      2.45 o
   5   1   1       47.45       57.15      2.89 o
   5   1   1       47.45       57.37      2.45 o
   5   1   1       47.45       54.26      3.56 o
   6   1   1        6.13       21.13      1.33 o
   6   1   1        6.13       27.80      1.56 o
  -7  -1  -1      203.21      246.37     10.67 o
   7  -1   1      203.21      231.02     10.01 o
   7  -1   1      203.21      251.03      9.56 o
  -7   1  -1      203.21      242.58     11.12 o
   7   1   1      203.21      218.12     10.45 o
   7   1   1      203.21      246.59      9.34 o
   7   1   1      203.21      238.58      9.56 o
   7   1   1      203.21      222.13      9.34 o
  -8  -1  -1      239.73      238.58     11.79 o
   8  -1   1      239.73      239.92     10.23 o
   8  -1   1      239.73      260.60      9.78 o
   8   1   1      239.73      233.47      9.78 o
   8   1   1      239.73      252.37      9.56 o
  -8   1  -1      239.73      247.70     10.90 o
   8   1   1      239.73      238.58     10.67 o
   8   1   1      239.73      239.69      9.56 o
   9  -1   1       14.37       17.57      1.78 o
  -9  -1  -1       14.37       24.68      3.34 o
   9  -1   1       14.37       23.35      1.33 o
  -9   1  -1       14.37       21.57      1.11 o
   9   1   1       14.37       22.01      1.56 o
   9   1   1       14.37       20.46      2.00 o
   9   1   1       14.37       22.68      1.33 o
   9   1   1       14.37       18.90      1.33 o
  10  -1   1       29.12       34.91      1.78 o
 -10  -1  -1       29.12       33.13      2.22 o
  10  -1   1       29.12       31.35      2.45 o
  10   1   1       29.12       33.58      1.78 o
  10   1   1       29.12       33.58      1.78 o
  10   1   1       29.12       34.25      1.56 o
 -10   1  -1       29.12       34.47      1.78 o
  10   1   1       29.12       30.69      2.00 o
  11  -1   1      104.06      100.07      4.89 o
  11  -1   1      104.06      102.29      4.23 o
 -11  -1  -1      104.06      102.51      5.34 o
  11   1   1      104.06       96.73      6.89 o
  11   1   1      104.06      101.85      4.45 o
 -11   1  -1      104.06      102.96      4.67 o
  11   1   1      104.06      100.07      4.67 o
  11   1   1      104.06       95.62      5.34 o
 -12  -1  -1       19.19       48.92      3.11 o
  12  -1   1       19.19       41.81      2.22 o
  12  -1   1       19.19       41.36      2.89 o
  12   1   1       19.19       45.36      3.34 o
  12   1   1       19.19       43.14      2.22 o
  13  -1   1       23.24       24.91      2.67 o
  13   1   1       23.24       31.13      1.78 o
  14  -1   1        6.09        5.34      3.56 o
  14   1   1        6.09        6.89      1.56 o
  15  -1   1       29.29       26.24      5.78 o
  15   1   1       29.29       25.13      1.78 o
 -17  -1  -1       14.40       15.12      1.56 o
 -17  -2   1       13.13       17.12      1.56 o
 -16  -2   1        7.90        6.45      1.11 o
 -15  -2   1        3.34        1.11      1.78 o
  15   2  -1        3.34        2.67      1.11 o
 -14  -2   1       32.85       33.13      2.89 o
  14   2  -1       32.85       37.80      2.22 o
 -13  -2   1       29.95       36.91      2.45 o
  13   2  -1       29.95       39.58      2.45 o
  13   2  -1       29.95       38.69      2.00 o
 -12  -2   1      195.31      172.09      6.89 o
  12   2  -1      195.31      173.87      7.56 o
  12   2  -1      195.31      176.76      7.12 o
 -11  -2   1       13.38       18.23      5.34 o
 -11  -2   1       13.38       29.80      2.89 o
  11   2  -1       13.38       29.35      2.00 o
  11   2  -1       13.38       28.91      1.78 o
  11   2  -1       13.38       34.02      2.00 o
 -10  -2   1        5.64       10.23      1.56 o
 -10  -2   1        5.64       10.23      0.89 o
  10  -2  -1        5.64       10.45      4.00 o
  10   2  -1        5.64       10.67      1.11 o
  10   2  -1        5.64       14.45      1.33 o
  10   2  -1        5.64       10.45      1.33 o
  -9  -2   1      167.51      139.40      6.45 o
   9  -2  -1      167.51      140.29      6.00 o
  -9  -2   1      167.51      144.30      6.89 o
  -9  -2   1      167.51      140.29      5.78 o
   9  -2  -1      167.51      135.85      9.78 o
   9  -2  -1      167.51      142.96      6.45 o
   9   2  -1      167.51      141.85      8.01 o
  -9   2   1      167.51      145.19      6.67 o
   9   2  -1      167.51      145.19      6.89 o
   9   2  -1      167.51      144.30      6.23 o
   8  -2  -1      151.19      156.75      6.67 o
  -8  -2   1      151.19      162.09      7.56 o
  -8  -2   1      151.19      158.08      6.45 o
   8  -2  -1      151.19      156.08      7.12 o
   8  -2  -1      151.19      158.75      7.12 o
   8   2  -1      151.19      166.31      8.89 o
  -8   2   1      151.19      158.53      7.34 o
   8   2  -1      151.19      161.42      6.89 o
   8   2  -1      151.19      164.09      6.89 o
  -7  -2   1     3165.08     2877.86     98.29 o
  -7  -2   1     3165.08     2939.01    126.28 o
   7  -2  -1     3165.08     2544.13    122.73 o
   7  -2  -1     3165.08     3075.97    114.72 o
  -7  -2   1     3165.08     3014.60    110.30 o
   7  -2  -1     3165.08     2921.89    110.74 o
   7   2  -1     3165.08     2971.03    116.06 o
  -7   2   1     3165.08     2972.59    126.06 o
   7   2  -1     3165.08     3128.67    112.50 o
   7   2  -1     3165.08     2927.01    126.28 o
   6  -2  -1     1643.96     1422.82     55.15 o
   6  -2  -1     1643.96     1416.82     60.04 o
  -6  -2   1     1643.96     1333.65     59.37 o
  -6  -2   1     1643.96     1394.58     51.81 o
   6  -2  -1     1643.96     1367.45     54.04 o
  -6  -2   1     1643.96     1365.67     45.59 o
  -6   2   1     1643.96     1371.01     59.15 o
   6   2  -1     1643.96     1328.09     59.37 o
   6   2  -1     1643.96     1376.34     52.70 o
   6   2  -1     1643.96     1366.56     55.59 o
   5  -2  -1     1506.33     1556.00     61.37 o
   5  -2  -1     1506.33     1566.67     69.16 o
  -5  -2   1     1506.33     1564.89    105.40 o
   5  -2  -1     1506.33     1611.59     65.82 o
   5  -2  -1     1506.33     1619.15     61.37 o
  -5  -2   1     1506.33     1457.93     58.93 o
   5   2  -1     1506.33     1605.36     60.26 o
   5   2  -1     1506.33     1546.44     67.82 o
   5   2  -1     1506.33     1546.44     61.60 o
  -5   2   1     1506.33     1623.15     67.82 o
   4  -2  -1      811.81      779.32     36.47 o
   4  -2  -1      811.81      805.12     33.58 o
   4  -2  -1      811.81      809.34     31.35 o
   4  -2  -1      811.81      852.70     35.80 o
   4   2  -1      811.81      804.89     32.47 o
  -4   2   1      811.81      842.92     36.25 o
   4   2  -1      811.81      840.92     31.58 o
   4   2  -1      811.81      819.35     35.58 o
   3  -2  -1      367.95      400.67     17.79 o
   3  -2  -1      367.95      412.01     17.79 o
   3  -2  -1      367.95      398.00     19.35 o
   3  -2  -1      367.95      401.34     16.46 o
   3   2  -1      367.95      442.47     29.58 o
   3   2  -1      367.95      432.25     16.68 o
  -3   2   1      367.95      433.36     18.23 o
  -2  -2   1       34.11       35.13      1.33 o
   2  -2  -1       34.11       36.02      2.22 o
   2   2  -1       34.11       32.47      2.00 o
   2   2  -1       34.11       32.91      2.00 o
  -2   2   1       34.11       43.14     15.12 o
   1  -2  -1      182.67      184.55     14.45 o
  -1  -2   1      182.67      203.23      7.56 o
   1  -2  -1      182.67      197.22      8.89 o
  -1  -2   1      182.67      191.44     10.45 o
  -1   2   1      182.67      193.89      8.67 o
  -1   2   1      182.67      165.20      7.78 o
   1   2  -1      182.67      202.11      8.67 o
   0  -2   1      355.23      336.63     15.34 o
   0  -2   1      355.23      360.20     13.12 o
   0  -2   1      355.23      348.86     14.90 o
   0  -2   1      355.23      340.41     13.79 o
   0  -2  -1      355.23      333.96     15.12 o
   0   2  -1      355.23      369.54     36.47 o
   0   2   1      355.23      351.08     15.12 o
   0   2   1      355.23      337.29     13.79 o
   1  -2   1      155.87      164.75      7.34 o
   1  -2   1      155.87      150.30      7.56 o
  -1  -2  -1      155.87      156.08      7.34 o
   1  -2   1      155.87      146.97      8.89 o
   1  -2   1      155.87      143.85      6.89 o
   1   2   1      155.87      156.53      6.89 o
   1   2   1      155.87      147.63      6.23 o
   1   2   1      155.87      143.85      6.23 o
   2  -2   1        2.37        1.11      0.44 o
  -2  -2  -1        2.37        2.89      0.89 o
   2  -2   1        2.37        2.45      0.67 o
   2  -2   1        2.37        2.00      0.67 o
   2   2   1        2.37        2.67      2.00 o
   2   2   1        2.37        3.11      0.67 o
   3  -2   1      396.99      436.25     38.25 o
   3  -2   1      396.99      424.24     19.79 o
  -3  -2  -1      396.99      467.38     43.36 o
   3  -2   1      396.99      460.49     17.12 o
   3  -2   1      396.99      437.80     19.35 o
   3   2   1      396.99      452.93     17.79 o
   3   2   1      396.99      422.24     17.12 o
   3   2   1      396.99      465.38     19.57 o
  -4  -2  -1      457.50      543.88     22.90 o
   4  -2   1      457.50      532.53     20.01 o
   4  -2   1      457.50      481.17     20.46 o
   4  -2   1      457.50      487.62     22.01 o
   4   2   1      457.50      537.43     24.91 o
   4   2   1      457.50      527.64     20.68 o
   5  -2   1      559.64      840.47     31.35 o
   5  -2   1      559.64      795.78     32.24 o
   5  -2   1      559.64      787.55     34.69 o
  -5  -2  -1      559.64      845.14     37.58 o
   5   2   1      559.64      860.71     33.36 o
   5   2   1      559.64      797.11     37.36 o
   6   2   1       12.90      310.85     16.68 o
   7   2   1       13.31      697.29     30.46 o
   8  -2   1       51.49       76.50      3.34 o
   8  -2   1       51.49       76.94      3.78 o
  -8  -2  -1       51.49       66.04      2.67 o
  -8  -2  -1       51.49       78.50      4.67 o
   8   2   1       51.49       72.72      3.78 o
   8   2   1       51.49       72.49      3.11 o
   8   2   1       51.49       74.94      5.11 o
   9  -2   1       11.90       34.25      2.45 o
   9  -2   1       11.90       33.13      1.78 o
  -9  -2  -1       11.90       41.36      5.11 o
   9   2   1       11.90       28.24      2.00 o
   9   2   1       11.90       30.46      1.56 o
  10  -2   1       19.85       19.35      1.56 o
 -10  -2  -1       19.85       18.01      1.33 o
 -10  -2  -1       19.85       26.46      4.23 o
  10  -2   1       19.85       18.68      2.00 o
 -10   2  -1       19.85       21.79      2.67 o
  10   2   1       19.85       18.68      1.56 o
  10   2   1       19.85       21.79      1.78 o
  10   2   1       19.85       20.01      1.33 o
 -11  -2  -1      117.26      115.83      4.45 o
  11  -2   1      117.26      112.94      5.56 o
  11  -2   1      117.26      114.28      5.11 o
 -11  -2  -1      117.26      155.86     28.46 o
  11   2   1      117.26      119.17      5.56 o
  11   2   1      117.26      114.05      5.11 o
  11   2   1      117.26      119.17      4.89 o
 -12  -2  -1       37.26       58.26      2.45 o
 -12  -2  -1       37.26       65.60      3.78 o
  12  -2   1       37.26       55.15      3.56 o
  12   2   1       37.26       49.59      2.67 o
  12   2   1       37.26       61.82      3.11 o
 -13  -2  -1       35.20       34.47      2.22 o
  13  -2   1       35.20       36.02      4.23 o
  13   2   1       35.20       40.03      2.45 o
  13   2   1       35.20       34.47      9.12 o
 -14  -2  -1       56.46       52.70      3.78 o
  14  -2   1       56.46       55.59      5.78 o
  14   2   1       56.46       56.26      3.11 o
 -15  -2  -1        0.70        1.33      0.89 o
  15  -2   1        0.70       -1.11      3.34 o
  15   2   1        0.70        0.00      0.89 o
 -16  -2  -1       10.03        8.45      1.11 o
  16   2   1       10.03        7.78      1.33 o
 -17  -2  -1        1.01        2.67      1.11 o
  16   3  -1        0.05       -0.22      1.11 o
  15   3  -1        1.86        0.44      0.89 o
  15   3  -1        1.86        1.78      1.11 o
  14   3  -1       13.51       10.23      1.56 o
  14   3  -1       13.51       12.23      1.33 o
  13   3  -1        0.04        1.11      0.67 o
  13   3  -1        0.04        1.33      1.11 o
  12   3  -1       17.83       20.24      4.45 o
  12   3  -1       17.83       18.46      1.56 o
  11   3  -1       20.71       19.35      2.45 o
  11   3  -1       20.71       18.90      1.56 o
  10   3  -1       27.94       37.36      2.22 o
  10   3  -1       27.94       39.58      2.67 o
   9   3  -1      611.27      544.99     21.35 o
   9   3  -1      611.27      545.88     22.01 o
   8  -3  -1       34.37       26.46      2.00 o
   8  -3  -1       34.37       24.91      2.45 o
   8   3  -1       34.37       27.13      1.78 o
   8   3  -1       34.37       25.57      2.89 o
  -8   3   1       34.37       28.02      2.00 o
   7  -3  -1       51.90       55.59      4.45 o
   7  -3  -1       51.90       58.26      5.78 o
   7  -3  -1       51.90       43.58      4.67 o
   7   3  -1       51.90       55.37      3.56 o
   7   3  -1       51.90       58.04      2.89 o
   7   3  -1       51.90       60.04      3.56 o
  -7   3   1       51.90       63.38      3.11 o
   6  -3  -1      657.41      643.03     26.91 o
   6  -3  -1      657.41      606.56     38.25 o
   6  -3  -1      657.41      609.23     27.80 o
   6  -3  -1      657.41      626.35     28.02 o
   6   3  -1      657.41      609.90     24.91 o
   6   3  -1      657.41      589.22     31.80 o
  -6   3   1      657.41      614.12     27.13 o
   6   3  -1      657.41      638.58     24.02 o
   5  -3  -1      136.31      150.30     40.47 o
   5  -3  -1      136.31      126.95      5.34 o
   5  -3  -1      136.31      128.51      5.78 o
   5   3  -1      136.31      121.17      5.56 o
   5   3  -1      136.31      125.17      5.11 o
  -5   3   1      136.31      122.50      6.00 o
   5   3  -1      136.31      117.17      6.00 o
   4  -3  -1      176.95      184.10      8.45 o
   4  -3  -1      176.95      182.54      8.89 o
   4   3  -1      176.95      195.89      8.01 o
   4   3  -1      176.95      187.44      8.89 o
  -4   3   1      176.95      193.89     19.79 o
   3  -3  -1       67.93       86.95      4.45 o
   3   3  -1       67.93      108.29      4.45 o
  -3   3   1       67.93      100.96      6.00 o
  -3   3   1       67.93       82.05      4.23 o
   3   3  -1       67.93       91.62      5.11 o
   2  -3  -1       28.99       22.68      2.00 o
  -2  -3   1       28.99       27.13      1.11 o
   2   3  -1       28.99       33.13      4.45 o
   2   3  -1       28.99       27.80      1.78 o
  -2   3   1       28.99       26.02      2.00 o
  -2   3   1       28.99       23.13      1.56 o
  -1  -3   1       51.06       79.83      3.11 o
   1   3  -1       51.06       79.61      3.78 o
  -1   3   1       51.06       73.16      3.78 o
  -1   3   1       51.06       58.48      3.34 o
   1   3  -1       51.06       75.61      4.00 o
   0  -3   1        0.01        0.44      0.89 o
   0  -3   1        0.01       -0.44      0.44 o
   0  -3  -1        0.01       -0.44      0.67 o
   0  -3   1        0.01       -0.67      0.67 o
   0   3  -1        0.01        0.22      1.33 o
   0   3   1        0.01       -0.22      0.67 o
   0   3  -1        0.01        0.44      0.67 o
   0   3   1        0.01       -0.67      0.67 o
  -1  -3  -1      183.99      241.92     52.70 o
   1  -3   1      183.99      201.22      8.89 o
   1  -3   1      183.99      200.78      9.12 o
   1  -3   1      183.99      194.55      9.12 o
   1  -3   1      183.99      188.99      8.45 o
   1   3   1      183.99      194.33      9.12 o
  -1   3  -1      183.99      200.33      9.12 o
   1   3   1      183.99      196.55      8.23 o
   1   3   1      183.99      195.00      7.56 o
   2  -3   1       41.92       41.36      2.45 o
   2  -3   1       41.92       43.81      4.00 o
   2  -3   1       41.92       46.25     10.01 o
  -2  -3  -1       41.92       41.14      2.67 o
   2  -3   1       41.92       41.81      3.56 o
   2   3   1       41.92       37.36      2.67 o
  -2   3  -1       41.92       40.47      2.45 o
   2   3   1       41.92       35.13      2.22 o
   3  -3   1      397.44      346.63     16.90 o
   3  -3   1      397.44      331.09     14.01 o
   3  -3   1      397.44      345.30     15.57 o
  -3  -3  -1      397.44      334.40     15.34 o
   3   3   1      397.44      338.18     13.79 o
  -3   3  -1      397.44      344.41     31.80 o
   3   3   1      397.44      339.07     15.12 o
   3   3   1      397.44      330.87     11.34 o
   4  -3   1      112.92      144.07      6.89 o
   4  -3   1      112.92      147.19      6.00 o
   4  -3   1      112.92      145.41      6.23 o
  -4  -3  -1      112.92      143.63      6.89 o
   4  -3   1      112.92      146.52      6.67 o
   4   3   1      112.92      145.85      6.45 o
   4   3   1      112.92      144.52      6.89 o
   4   3   1      112.92      121.17      5.78 o
  -5  -3  -1        2.93        9.78      3.11 o
   6   3   1        5.68      137.85      9.56 o
   6   3   1        5.68      131.84      9.12 o
   7  -3   1       84.31       84.28      9.56 o
   7  -3   1       84.31       85.84      6.23 o
  -7  -3  -1       84.31       89.62      8.67 o
   7  -3   1       84.31       87.39      4.23 o
   7   3   1       84.31       78.94      3.78 o
   7   3   1       84.31       85.39      4.23 o
  -8  -3  -1       36.38       49.81      8.89 o
   8  -3   1       36.38       39.14      2.67 o
   8  -3   1       36.38       37.36      2.67 o
   8  -3   1       36.38       37.80      2.45 o
   8   3   1       36.38       34.02      2.45 o
   8   3   1       36.38       33.36      2.00 o
  -9  -3  -1        8.50      118.95      9.56 o
  10  -3   1       88.12       94.06      4.89 o
 -10  -3  -1       88.12       89.84      8.67 o
  10  -3   1       88.12       89.84      4.23 o
  10   3   1       88.12       85.84      4.00 o
  10   3   1       88.12       89.84      7.56 o
  11  -3   1        0.43        3.11      1.56 o
  11   3   1        0.43        0.89      1.11 o
  11   3   1        0.43        0.89      0.67 o
  12  -3   1       24.72       37.14      3.78 o
  12   3   1       24.72       28.69      2.00 o
  12   3   1       24.72       32.24      2.45 o
  13  -3   1        1.08        4.89      2.67 o
  13   3   1        1.08        4.23      1.33 o
  13   3   1        1.08        3.11      0.89 o
  14  -3   1        0.08       -1.33      3.78 o
  14   3   1        0.08        1.11      1.11 o
  14   3   1        0.08        0.67      0.67 o
  15   3   1        0.80        1.33      1.11 o
  16   3   1        0.43        2.67      1.33 o
  14   4  -1       21.01       24.02      2.45 o
  14   4  -1       21.01       27.13      2.89 o
  13   4  -1       20.32       28.24      6.00 o
  13   4  -1       20.32       22.24      2.00 o
  12   4  -1       96.71       71.16      4.00 o
  12   4  -1       96.71       78.05      5.34 o
  11   4  -1      127.74      109.63      5.11 o
  11   4  -1      127.74      118.50      5.78 o
  10   4  -1       30.74       22.01      3.78 o
  10   4  -1       30.74       21.35      2.45 o
   9   4  -1      139.46      118.50      6.67 o
   9   4  -1      139.46      115.83      5.11 o
   8   4  -1      185.72      155.19      6.67 o
   8   4  -1      185.72      157.19      7.34 o
   7  -4  -1        0.78        1.33      1.11 o
   7  -4  -1        0.78        2.00      1.11 o
   7  -4  -1        0.78        1.33      1.11 o
   7   4  -1        0.78        1.78      0.67 o
   7   4  -1        0.78        0.89      2.45 o
  -7   4   1        0.78        1.33      1.11 o
   6  -4  -1       96.43       83.17      4.45 o
   6  -4  -1       96.43       89.62      4.89 o
  -6   4   1       96.43       81.17      4.67 o
   6   4  -1       96.43       90.51      3.78 o
   6   4  -1       96.43       85.61      4.67 o
  -6   4   1       96.43       88.50      4.23 o
   5  -4  -1       88.07       88.28      7.56 o
  -5   4   1       88.07       89.39      4.45 o
   5   4  -1       88.07       91.17      4.67 o
  -5   4   1       88.07       89.84      4.89 o
   5   4  -1       88.07       98.07      4.00 o
   4  -4  -1       56.84       48.03      3.11 o
  -4   4   1       56.84       44.47      2.67 o
   4   4  -1       56.84       48.70      2.89 o
  -4   4   1       56.84       43.81      2.89 o
   3  -4  -1       93.93       84.06      6.45 o
  -3   4   1       93.93       83.17      4.23 o
  -3   4   1       93.93       92.51      4.67 o
   2  -4  -1      112.36       90.28      5.34 o
  -2  -4   1      112.36      112.05      5.34 o
  -2   4   1      112.36      106.52      4.89 o
   2   4  -1      112.36      104.74      5.11 o
  -2   4   1      112.36      108.07      5.56 o
   1  -4  -1       58.88       46.48      3.11 o
  -1  -4   1       58.88       46.70      2.89 o
   1   4  -1       58.88       48.92      2.89 o
  -1   4   1       58.88       48.03      2.89 o
   0  -4   1      319.15      332.87     17.79 o
   0  -4  -1      319.15      294.40     14.90 o
   0  -4   1      319.15      357.53     13.79 o
   0   4   1      319.15      303.96     13.34 o
   0   4  -1      319.15      351.30     13.56 o
   0   4   1      319.15      299.51     12.45 o
   1  -4   1        6.56       15.57      1.33 o
   1  -4   1        6.56       13.79      1.56 o
  -1   4  -1        6.56       16.23      1.78 o
   2  -4   1        1.21        9.34      2.89 o
   2  -4   1        1.21        4.45      1.11 o
   3  -4   1      234.53      196.11      8.23 o
   3  -4   1      234.53      196.55      9.34 o
   3  -4   1      234.53      201.67      9.56 o
   3   4   1      234.53      203.23      8.67 o
   4  -4   1        7.47       17.34      1.56 o
   4  -4   1        7.47       16.68      2.00 o
   4  -4   1        7.47       16.01      1.78 o
   4  -4   1        7.47       14.45      1.78 o
   4   4   1        7.47       15.12      1.78 o
   5  -4   1       39.30       54.48      5.11 o
   5  -4   1       39.30       52.92      2.89 o
   5  -4   1       39.30       54.04      3.34 o
   5  -4   1       39.30       52.03      9.12 o
   5   4   1       39.30       49.14      2.45 o
   5   4   1       39.30       55.82      3.11 o
  -5   4  -1       39.30       50.70      3.56 o
   6  -4   1        0.52        6.89      1.33 o
   6  -4   1        0.52        4.00      0.89 o
   6   4   1        0.52        5.11      1.33 o
  -6   4  -1        0.52        7.78      1.56 o
   7  -4   1        3.88        5.78      2.89 o
   7  -4   1        3.88        4.45      3.11 o
   7  -4   1        3.88        5.56      1.33 o
   7   4   1        3.88        4.67      0.89 o
   7   4   1        3.88        4.67      3.11 o
  -7   4  -1        3.88        6.00      1.56 o
   8  -4   1       34.63       58.71      3.56 o
   8  -4   1       34.63       58.48      3.56 o
   8  -4   1       34.63       56.70      6.00 o
   8   4   1       34.63       44.25      3.11 o
   8   4   1       34.63       52.70      3.34 o
   9  -4   1        3.84       23.57      2.22 o
   9   4   1        3.84       29.58      2.67 o
  10  -4   1       20.81       13.12      5.56 o
  10   4   1       20.81       11.79      1.56 o
  10   4   1       20.81       16.23      2.45 o
  11  -4   1        2.68       13.56      2.45 o
  12  -4   1        9.47       10.67      5.11 o
  12   4   1        9.47        9.56      3.11 o
  13   4   1        5.67       11.56      2.00 o
  13   4   1        5.67        8.01      2.22 o
  14   4   1       14.10       17.57      1.78 o
  14   4   1       14.10       22.01      2.67 o
  12   5  -1        3.32        3.34      3.11 o
  12   5  -1        3.32        3.34      2.00 o
  11   5  -1        3.97        8.01      1.33 o
  11   5  -1        3.97        8.01      2.00 o
  10   5  -1        2.58        4.89      1.11 o
  10   5  -1        2.58        5.78      1.78 o
   9   5  -1       19.11       27.13      3.34 o
   9   5  -1       19.11       20.24      1.78 o
   8   5  -1        8.69        7.78      1.11 o
   8   5  -1        8.69        8.89      1.78 o
   7  -5  -1       13.35        7.12      1.78 o
   7   5  -1       13.35        9.34      3.11 o
  -7   5   1       13.35       14.23      1.56 o
   7   5  -1       13.35        9.12      1.33 o
   6  -5  -1       19.00       18.01      2.22 o
  -6   5   1       19.00       14.23      1.78 o
   6   5  -1       19.00       12.45      1.56 o
   6   5  -1       19.00       17.34      2.22 o
   5  -5  -1      438.59      404.00     32.24 o
   5   5  -1      438.59      406.67     17.12 o
  -5   5   1      438.59      393.55     16.68 o
   5   5  -1      438.59      410.23     16.01 o
   4  -5  -1       81.16       85.84      5.11 o
  -4   5   1       81.16       83.83      4.45 o
   4   5  -1       81.16       81.39      4.67 o
  -3  -5   1      117.81      148.74      6.89 o
   3  -5  -1      117.81      113.39      7.34 o
   3   5  -1      117.81      134.73      6.45 o
  -3   5   1      117.81      120.95      6.23 o
   2  -5  -1      124.02      120.28      6.67 o
  -2  -5   1      124.02      127.62      6.45 o
   2   5  -1      124.02      121.84      6.23 o
  -2   5   1      124.02      126.73      6.00 o
  -1  -5   1      162.60      156.30      9.12 o
   1  -5  -1      162.60      151.41      8.01 o
   1   5  -1      162.60      162.09      7.34 o
  -1   5   1      162.60      154.97      7.34 o
   0  -5  -1        0.11       -1.11      1.11 o
   0  -5   1        0.11        1.33      1.11 o
   0   5  -1        0.11        1.11      1.33 o
   0   5   1        0.11        1.56      1.11 o
   1  -5   1       30.16       60.48      6.23 o
  -1  -5  -1       30.16       39.36      3.56 o
  -1   5  -1       30.16       59.60      3.56 o
   1   5   1       30.16       50.48      3.34 o
   2  -5   1        7.76       27.13      2.45 o
  -2   5  -1        7.76       31.35      2.67 o
   3  -5   1      224.75      203.23     10.23 o
  -3   5  -1      224.75      202.78      9.12 o
   3   5   1      224.75      200.56      9.12 o
   4  -5   1       44.35       61.82      3.78 o
   4  -5   1       44.35       55.37      3.78 o
   4   5   1       44.35       54.26      4.00 o
  -4   5  -1       44.35       53.37      3.56 o
   4   5   1       44.35       46.03      2.45 o
   5  -5   1       57.41      109.63      6.23 o
   5  -5   1       57.41      127.40      8.01 o
   5  -5   1       57.41      109.18      6.23 o
   5   5   1       57.41      121.61      6.00 o
  -5   5  -1       57.41      123.39      5.78 o
   6  -5   1        0.65        2.00      1.33 o
   6  -5   1        0.65        2.89      1.33 o
   6  -5   1        0.65        2.00      2.45 o
   6   5   1        0.65        1.33      0.67 o
   6   5   1        0.65        1.33      1.33 o
   7  -5   1        1.66        1.11      1.11 o
   7  -5   1        1.66        1.56      2.67 o
   7  -5   1        1.66        5.56      1.11 o
   7   5   1        1.66        2.45      3.11 o
   7   5   1        1.66        1.78      0.89 o
   8  -5   1       24.08       22.46      2.45 o
   8  -5   1       24.08       25.13      2.67 o
   8   5   1       24.08       30.46      2.89 o
   8   5   1       24.08       30.02      3.11 o
   9   5   1        1.08       -0.22      1.56 o
   9   5   1        1.08        0.67      1.78 o
  10   5   1        1.04        4.67      1.33 o
  10   5   1        1.04        5.11      2.00 o
  11   5   1       11.96       11.34      1.56 o
  11   5   1       11.96       12.68      2.22 o
  12   5   1        0.90        1.33      1.11 o
  12   5   1        0.90        2.22      3.11 o
   8   6  -1        3.31        4.23      2.00 o
   8   6  -1        3.31        1.56      1.11 o
   7  -6  -1        9.01       12.23      4.89 o
   7   6  -1        9.01        7.78      2.22 o
   7   6  -1        9.01        8.23      1.33 o
   6  -6  -1        0.06        0.00      1.56 o
   6   6  -1        0.06        1.33      0.89 o
   6   6  -1        0.06        4.89      3.56 o
   5  -6  -1        0.00        4.00      1.56 o
  -5   6   1        0.00       -1.11      1.33 o
   5   6  -1        0.00        0.44      1.56 o
   4  -6  -1       23.76       26.46      2.89 o
   4   6  -1       23.76       25.35      2.89 o
  -4   6   1       23.76       21.13      2.67 o
   3  -6  -1       35.80       40.69      3.56 o
  -3   6   1       35.80       40.92      3.34 o
   3   6  -1       35.80       42.03      3.56 o
   2  -6  -1       14.14       12.45      4.23 o
  -2   6   1       14.14       14.90      2.22 o
   2   6  -1       14.14       11.56      2.22 o
   1  -6  -1        5.49        4.89      1.78 o
  -1   6   1        5.49        7.56      2.00 o
   1   6  -1        5.49        9.34      2.00 o
   0   6   1      148.38      163.42      8.01 o
   0   6  -1      148.38      168.98      8.23 o
  -1   6  -1        0.03        2.00      1.78 o
   1   6   1        0.03        2.22      1.78 o
  -2   6  -1        0.72        0.22      1.56 o
   2   6   1        0.72        2.45      1.78 o
  -3   6  -1       13.39       18.46      2.45 o
   3   6   1       13.39       19.57      2.67 o
  -4   6  -1        3.72        6.45      1.78 o
   4   6   1        3.72        6.45      1.78 o
   5   6   1        0.03       -1.11      1.56 o
  -5   6  -1        0.03        3.56      1.33 o
   6   6   1        6.46        9.34      5.78 o
   6   6   1        6.46        8.01      1.33 o
   7   6   1       17.83       16.90      1.78 o
   7   6   1       17.83       13.56      2.67 o
  -7   6  -1       17.83       17.34      2.45 o
   8   6   1        7.18       10.67      1.56 o
   8   6   1        7.18       10.45      2.45 o
 -18   0   2        1.77        4.45      2.00 o
 -18   0   2        1.77        4.45      1.33 o
  10   0  -2      749.87      793.33     31.13 o
   8   0  -2       63.61       78.50      3.34 o
   6   0  -2      205.97      214.34      8.67 o
   6   0  -2      205.97      224.13      8.45 o
   4   0  -2      133.80      124.95      4.89 o
   4   0  -2      133.80      127.62      5.34 o
   4   0  -2      133.80      125.40      6.45 o
  -4   0   2      133.80      120.50      4.89 o
  -2   0   2     6224.23     5930.26    226.57 o
  -2   0   2     6224.23     6211.98    199.00 o
   2   0  -2     6224.23     6020.54    268.82 o
  -2   0   2     6224.23     5490.46    231.69 o
  -2   0   2     6224.23     6124.37    251.48 o
  -2   0   2     6224.23     5971.62    235.02 o
  -2   0   2     6224.23     5931.15    264.15 o
   2   0  -2     6224.23     6486.81    229.91 o
   0   0   2    14256.34    12140.47    496.07 o
   0   0  -2    14256.34    11147.47    543.21 o
   0   0   2    14256.34    14040.90    472.05 o
   0   0   2    14256.34    13018.52    418.01 o
  -2   0  -2      388.62      359.31     15.79 o
   2   0   2      388.62      367.76     14.23 o
   2   0   2      388.62      367.31     15.34 o
   2   0   2      388.62      353.30     13.79 o
   2   0   2      388.62      364.64     15.79 o
   4   0   2     1035.17      931.65     40.92 o
  -4   0  -2     1035.17      917.41     39.58 o
   4   0   2     1035.17      890.95     34.91 o
   4   0   2     1035.17      944.32     36.02 o
  -6   0  -2     1147.13      965.67     42.70 o
   6   0   2     1147.13     1002.78     37.80 o
   6   0   2     1147.13     1015.90     43.14 o
  -8   0  -2     1047.87     1038.81     47.37 o
   8   0   2     1047.87     1148.66     43.14 o
   8   0   2     1047.87     1131.09     47.59 o
   8   0   2     1047.87     1084.17     41.81 o
  10   0   2        7.84       18.46      2.00 o
  10   0   2        7.84       13.34      2.89 o
  12   0   2       69.06       82.28      3.56 o
  12   0   2       69.06       78.05      4.23 o
  14   0   2      248.45      257.48     10.90 o
  14   0   2      248.45      255.04     10.67 o
  16   0   2      123.09      116.28      9.56 o
 -17  -1   2        8.65        8.67      1.33 o
 -16  -1   2       63.68       64.04      4.00 o
 -16  -1   2       63.68       65.60      6.67 o
 -15  -1   2       22.04       23.57      2.45 o
 -15  -1   2       22.04       24.02      3.56 o
 -14  -1   2       56.75       53.15      2.45 o
 -14  -1   2       56.75       50.70      3.11 o
 -13  -1   2       82.41       80.72      3.34 o
  13   1  -2       82.41       83.39      3.78 o
 -12  -1   2      130.97      118.95      4.45 o
  12   1  -2      130.97      120.06      5.11 o
 -11  -1   2        9.14        5.11      0.67 o
  11   1  -2        9.14        6.89      0.89 o
  11   1  -2        9.14        6.23      0.67 o
  11   1  -2        9.14        5.78      0.89 o
 -10  -1   2      285.60      275.94      9.34 o
  10  -1  -2      285.60      269.05     10.67 o
  10   1  -2      285.60      271.72     10.45 o
  10   1  -2      285.60      264.38     10.90 o
  -9  -1   2       63.43       87.61      3.34 o
   9  -1  -2       63.43       86.28      3.56 o
   9   1  -2       63.43       85.17      4.23 o
  -9   1   2       63.43       89.62      6.00 o
   9   1  -2       63.43       81.39      4.00 o
   9   1  -2       63.43       86.95      4.89 o
  -8  -1   2       82.43       72.27      3.34 o
  -8  -1   2       82.43       81.17      3.56 o
   8   1  -2       82.43       80.05      3.34 o
  -8   1   2       82.43       76.94      5.11 o
   8   1  -2       82.43       82.94      4.45 o
   8   1  -2       82.43       76.27      4.67 o
  -7  -1   2      224.96      248.14      8.45 o
  -7  -1   2      224.96      240.36     12.01 o
   7  -1  -2      224.96      257.48     10.01 o
   7   1  -2      224.96      238.36      9.78 o
   7   1  -2      224.96      245.25      9.56 o
   7   1  -2      224.96      236.80     10.90 o
  -6  -1   2     1696.43     1688.73     65.38 o
  -6  -1   2     1696.43     1768.79     57.59 o
   6   1  -2     1696.43     1726.09     67.82 o
   6   1  -2     1696.43     1693.85     74.49 o
   6   1  -2     1696.43     1802.59     66.49 o
  -5  -1   2      967.89      961.89     36.91 o
   5  -1  -2      967.89      997.91     40.69 o
  -5  -1   2      967.89      999.91     32.47 o
   5   1  -2      967.89      963.22     38.25 o
   5   1  -2      967.89      949.88     42.03 o
   5   1  -2      967.89      979.01     37.58 o
  -4  -1   2     2629.22     2529.89     88.73 o
   4  -1  -2     2629.22     2234.83    109.18 o
  -4  -1   2     2629.22     2532.56     93.40 o
   4  -1  -2     2629.22     2479.64    104.51 o
  -4   1   2     2629.22     2435.83    106.74 o
   4   1  -2     2629.22     2573.46    106.74 o
   4   1  -2     2629.22     2618.82     97.18 o
  -3  -1   2        0.36       -0.44      0.44 o
   3  -1  -2        0.36        0.89      0.67 o
   3  -1  -2        0.36        0.22      0.67 o
  -3   1   2        0.36        2.22      0.89 o
   3   1  -2        0.36       -0.44      0.44 o
  -3   1   2        0.36        0.22      0.22 o
   2  -1  -2     1004.78      930.09     40.69 o
  -2  -1   2     1004.78      946.55     38.69 o
  -2  -1   2     1004.78      939.65     34.69 o
  -2  -1   2     1004.78      934.09     36.25 o
   2  -1  -2     1004.78      905.63     39.80 o
  -2   1   2     1004.78      878.72     40.03 o
  -2   1   2     1004.78      914.52     36.69 o
   1  -1  -2       42.64       40.47      2.00 o
  -1  -1   2       42.64       43.36      2.22 o
  -1  -1   2       42.64       42.47      1.78 o
  -1  -1   2       42.64       41.14      2.00 o
   1  -1  -2       42.64       41.58      2.22 o
  -1   1   2       42.64       42.47      2.89 o
  -1   1   2       42.64       41.58      1.78 o
  -1   1   2       42.64       41.14      1.78 o
   0  -1   2        2.40        2.22      0.44 o
   0  -1   2        2.40        2.00      0.44 o
   0  -1   2        2.40        1.78      0.22 o
   0  -1   2        2.40        1.78      0.44 o
   0   1  -2        2.40        2.67      0.44 o
  -1  -1  -2      131.52      115.17      6.67 o
   1  -1   2      131.52      124.73      6.67 o
   1  -1   2      131.52      128.95      6.45 o
   1  -1   2      131.52      126.95      6.67 o
   1   1   2      131.52      125.62      4.89 o
   1   1   2      131.52      123.84      4.23 o
  -1   1  -2      131.52      130.51      5.78 o
   1   1   2      131.52      136.51      4.89 o
   1   1   2      131.52      118.28      5.11 o
   3  -1   2        8.96        8.45      0.67 o
   3  -1   2        8.96        8.45      0.89 o
  -3  -1  -2        8.96       10.67      2.45 o
   3   1   2        8.96       10.90      1.78 o
   3   1   2        8.96        8.23      0.89 o
   3   1   2        8.96        8.89      0.89 o
   3   1   2        8.96        7.56      0.89 o
   4  -1   2     2218.63     2120.09     81.39 o
  -4  -1  -2     2218.63     2051.40     92.73 o
   4  -1   2     2218.63     2130.32     82.28 o
   4   1   2     2218.63     2180.35     79.16 o
   4   1   2     2218.63     2063.18     81.39 o
   4   1   2     2218.63     2109.44     82.28 o
   4   1   2     2218.63     2094.54     90.51 o
   5  -1   2      287.31      304.63     11.34 o
   5  -1   2      287.31      276.16     11.12 o
   5   1   2      287.31      282.39     12.45 o
   5   1   2      287.31      285.95     11.12 o
   5   1   2      287.31      273.49     11.34 o
   5   1   2      287.31      287.50     11.12 o
   6  -1   2       14.26       25.13      3.78 o
   6   1   2       14.26       27.13      1.33 o
   6   1   2       14.26       27.13      1.56 o
   6   1   2       14.26       24.46      1.56 o
  -6   1  -2       14.26       28.02      8.01 o
  -7   1  -2        0.19        0.44      2.00 o
   8  -1   2      504.61      486.28     19.35 o
  -8  -1  -2      504.61      485.39     24.24 o
   8  -1   2      504.61      522.31     19.57 o
   8   1   2      504.61      484.50     21.35 o
  -8   1  -2      504.61      489.17     21.35 o
   8   1   2      504.61      497.62     26.46 o
   8   1   2      504.61      492.73     19.12 o
   8   1   2      504.61      488.73     19.57 o
   9  -1   2      104.04       78.05      4.00 o
   9  -1   2      104.04       87.17      3.78 o
  -9  -1  -2      104.04       91.62      4.23 o
   9   1   2      104.04       81.17      6.00 o
   9   1   2      104.04       85.17      3.56 o
  -9   1  -2      104.04       83.39      4.00 o
   9   1   2      104.04       89.17      3.78 o
   9   1   2      104.04       84.72      4.00 o
  10  -1   2        2.42        2.45      2.45 o
  10   1   2        2.42        2.67      0.89 o
  10   1   2        2.42        2.89      0.89 o
  11  -1   2        0.30        1.56      0.67 o
  11  -1   2        0.30        1.11      1.11 o
 -11  -1  -2        0.30        0.89      0.89 o
  11   1   2        0.30        1.11      0.44 o
  11   1   2        0.30        0.89      0.67 o
  11   1   2        0.30        0.44      0.89 o
 -11   1  -2        0.30        1.33      0.67 o
  11   1   2        0.30        0.67      0.44 o
  12  -1   2        1.48        4.23      1.33 o
  12  -1   2        1.48        2.22      0.67 o
 -12  -1  -2        1.48        4.45      2.22 o
  12   1   2        1.48        1.33      1.11 o
  13  -1   2       16.41       20.68      1.56 o
  13  -1   2       16.41       18.01      2.22 o
  13   1   2       16.41       22.01      2.67 o
  13   1   2       16.41       15.34      2.00 o
  14  -1   2       42.05       44.70      3.56 o
  14   1   2       42.05       40.03      4.23 o
  14   1   2       42.05       40.03      2.22 o
  15  -1   2       18.70       24.24      3.34 o
  15   1   2       18.70       21.79      1.78 o
  16  -1   2       29.39       32.02      3.34 o
 -17  -2   2        7.00       15.12      1.56 o
 -16  -2   2       24.13       27.57      2.00 o
 -15  -2   2        2.49        3.11      1.11 o
 -14  -2   2        0.38        2.67      1.11 o
  14   2  -2        0.38        1.56      0.89 o
 -13  -2   2       68.41       54.70      3.11 o
  13   2  -2       68.41       57.15      2.67 o
  13   2  -2       68.41       54.93      3.11 o
 -12  -2   2      139.49      122.28      4.67 o
  12   2  -2      139.49      123.39      5.56 o
  12   2  -2      139.49      129.84      5.34 o
 -11  -2   2        9.76       14.45      1.11 o
 -11  -2   2        9.76       14.01      1.33 o
  11   2  -2        9.76       14.23      1.33 o
  11   2  -2        9.76       15.79      1.33 o
  11   2  -2        9.76       13.12      1.33 o
 -10  -2   2      145.56      119.61      5.11 o
 -10  -2   2      145.56      123.84      4.45 o
  10   2  -2      145.56      125.40      5.78 o
  10   2  -2      145.56      121.61      7.12 o
  10   2  -2      145.56      127.40      7.78 o
   9  -2  -2        6.92       10.01      1.11 o
  -9  -2   2        6.92       10.23      0.89 o
  -9  -2   2        6.92        9.12      0.89 o
   9   2  -2        6.92        8.89      1.11 o
   9   2  -2        6.92       12.23      3.56 o
   9   2  -2        6.92        8.89      1.78 o
  -8  -2   2        2.19        3.11      1.11 o
  -8  -2   2        2.19        4.23      3.11 o
   8  -2  -2        2.19        2.22      0.89 o
   8  -2  -2        2.19        2.00      1.56 o
   8   2  -2        2.19        4.23      1.11 o
   8   2  -2        2.19        4.00      0.67 o
   8   2  -2        2.19        3.78      1.11 o
  -8   2   2        2.19        1.11      0.89 o
  -7  -2   2     1207.17     1132.43     42.03 o
   7  -2  -2     1207.17     1054.82     43.81 o
  -7  -2   2     1207.17     1106.63     37.14 o
  -7   2   2     1207.17     1123.98     48.03 o
   7   2  -2     1207.17     1111.30     49.81 o
   7   2  -2     1207.17     1139.54     45.36 o
   7   2  -2     1207.17     1140.88     42.92 o
   6  -2  -2     1569.04     1226.24     60.26 o
   6  -2  -2     1569.04     1493.51     62.26 o
  -6  -2   2     1569.04     1352.77     52.92 o
  -6  -2   2     1569.04     1508.86     46.48 o
   6  -2  -2     1569.04     1495.96     56.04 o
   6   2  -2     1569.04     1244.48     53.81 o
   6   2  -2     1569.04     1421.49     60.71 o
   6   2  -2     1569.04     1470.83     55.37 o
  -6   2   2     1569.04     1429.05     60.48 o
   5  -2  -2     1183.44     1193.80     49.81 o
  -5  -2   2     1183.44     1157.33     44.70 o
   5  -2  -2     1183.44     1182.01     46.48 o
   5  -2  -2     1183.44     1203.81     83.17 o
   5   2  -2     1183.44     1283.62     45.59 o
  -5   2   2     1183.44     1198.47     51.15 o
   5   2  -2     1183.44     1162.22     46.70 o
   5   2  -2     1183.44     1121.75     53.59 o
   4  -2  -2        4.22        0.00      0.67 o
   4   2  -2        4.22        0.89      0.89 o
   4   2  -2        4.22        0.22      0.67 o
  -4   2   2        4.22        2.67      0.44 o
  -3  -2   2       40.02       42.70      2.45 o
   3  -2  -2       40.02       41.58      2.45 o
   3   2  -2       40.02       42.25      2.22 o
  -3   2   2       40.02       40.25      2.22 o
   3   2  -2       40.02       39.58      2.45 o
  -2  -2   2      196.21      178.99      7.78 o
   2  -2  -2      196.21      175.65      8.23 o
  -2  -2   2      196.21      173.87      7.34 o
   2  -2  -2      196.21      167.20      7.78 o
  -2  -2   2      196.21      176.99      6.67 o
   2   2  -2      196.21      172.54      7.34 o
   2   2  -2      196.21      175.65     13.79 o
  -2   2   2      196.21      166.98      8.01 o
  -2   2   2      196.21      174.32      7.12 o
  -1  -2   2     1601.38     1510.86     63.60 o
  -1  -2   2     1601.38     1570.23     65.82 o
   1  -2  -2     1601.38     1533.76     68.94 o
  -1  -2   2     1601.38     1645.39     68.49 o
  -1   2   2     1601.38     1522.20     67.16 o
  -1   2   2     1601.38     1590.02     58.71 o
  -1   2   2     1601.38     1554.22     61.15 o
   0  -2  -2        7.96        2.89      4.89 o
   0  -2   2        7.96        2.89      0.89 o
   0  -2   2        7.96        4.45      0.67 o
   0  -2   2        7.96        3.11      0.44 o
   0   2   2        7.96        3.34      0.67 o
   0   2   2        7.96        2.67      0.67 o
   0   2   2        7.96        3.11      1.11 o
   1  -2   2        0.08        0.44      0.67 o
   1  -2   2        0.08        0.00      0.44 o
   1  -2   2        0.08        0.67      0.44 o
   1  -2   2        0.08        1.11      0.89 o
  -1  -2  -2        0.08       -0.67      0.67 o
   1   2   2        0.08       -0.22      0.44 o
   1   2   2        0.08       -0.44      0.44 o
  -1   2  -2        0.08        0.22      0.44 o
   1   2   2        0.08        0.67      0.67 o
   2  -2   2      807.54      743.54     30.91 o
   2  -2   2      807.54      775.56     32.69 o
  -2  -2  -2      807.54      705.74     32.24 o
   2  -2   2      807.54      729.98     29.35 o
   2  -2   2      807.54      744.65     31.58 o
   2   2   2      807.54      700.63     34.69 o
   2   2   2      807.54      757.11     27.80 o
   2   2   2      807.54      768.67     28.46 o
   2   2   2      807.54      717.75     29.13 o
   2   2   2      807.54      743.10     24.46 o
   3  -2   2       12.82        8.67      0.89 o
   3  -2   2       12.82        8.67      0.89 o
  -3  -2  -2       12.82       13.34      1.78 o
   3  -2   2       12.82        9.34      0.89 o
   3   2   2       12.82        9.12      0.67 o
   3   2   2       12.82        7.12      0.67 o
   3   2   2       12.82       12.01      2.89 o
   3   2   2       12.82       12.68      3.34 o
   4  -2   2      637.55      713.08     29.58 o
   4  -2   2      637.55      707.52     27.57 o
   4  -2   2      637.55      680.61     26.68 o
  -4  -2  -2      637.55      662.60     30.46 o
   4   2   2      637.55      669.27     27.57 o
   4   2   2      637.55      722.42     26.46 o
   4   2   2      637.55      721.75     26.91 o
   4   2   2      637.55      695.29     30.24 o
   5  -2   2      806.36      834.91     36.69 o
  -5  -2  -2      806.36      791.55     26.91 o
  -5  -2  -2      806.36      872.50     35.13 o
   5  -2   2      806.36      786.88     30.91 o
   5  -2   2      806.36      821.57     34.91 o
   5   2   2      806.36      788.44     30.91 o
   5   2   2      806.36      773.12     31.80 o
   5   2   2      806.36      795.11     35.13 o
   5   2   2      806.36      814.90     31.13 o
   6  -2   2       10.35       21.57      1.56 o
   6  -2   2       10.35       19.12      1.78 o
   6   2   2       10.35       25.57      1.56 o
   6   2   2       10.35       22.24      1.78 o
   7  -2   2      193.55      184.99      7.56 o
   7  -2   2      193.55      167.65      7.56 o
   7   2   2      193.55      166.98      7.34 o
   7   2   2      193.55      171.43      8.45 o
   7   2   2      193.55      199.89      7.56 o
   7   2   2      193.55      197.22      8.45 o
  -8  -2  -2        1.21        1.11      1.11 o
  -8  -2  -2        1.21        0.22      1.78 o
   8  -2   2        1.21        0.00      0.89 o
   8  -2   2        1.21        0.44      0.67 o
   8   2   2        1.21       -0.44      0.67 o
   8   2   2        1.21        0.89      0.67 o
   8   2   2        1.21       -0.67      0.67 o
   8   2   2        1.21       -0.44      0.44 o
  -9  -2  -2       18.45       18.46      2.22 o
  -9  -2  -2       18.45       12.90      1.11 o
   9  -2   2       18.45       19.35      2.67 o
   9  -2   2       18.45       13.56      2.67 o
  -9   2  -2       18.45       13.12      4.23 o
   9   2   2       18.45       13.12      1.11 o
   9   2   2       18.45       12.23      1.11 o
   9   2   2       18.45       13.79      1.33 o
   9   2   2       18.45       12.68      1.33 o
  10  -2   2      112.51      120.95      5.78 o
 -10  -2  -2      112.51      137.63      6.45 o
 -10  -2  -2      112.51      122.06      4.67 o
  10  -2   2      112.51      126.95      7.12 o
 -10   2  -2      112.51      125.62      7.34 o
  10   2   2      112.51      124.51      6.00 o
  10   2   2      112.51      128.95      5.34 o
  10   2   2      112.51      122.73      5.11 o
  10   2   2      112.51      124.28      5.56 o
  11  -2   2       39.26       36.25      3.34 o
  11  -2   2       39.26       32.91      2.89 o
 -11  -2  -2       39.26       34.47      2.00 o
 -11  -2  -2       39.26       36.47      2.67 o
  11   2   2       39.26       37.14      1.78 o
  11   2   2       39.26       37.80      2.22 o
  11   2   2       39.26       34.25      3.34 o
 -12  -2  -2        1.16        1.78      0.89 o
 -12  -2  -2        1.16        3.56      1.11 o
  12  -2   2        1.16       -0.89      1.33 o
  12  -2   2        1.16        3.11      1.33 o
  12   2   2        1.16        4.00      1.11 o
  12   2   2        1.16        1.78      3.11 o
 -13  -2  -2        3.74        2.89      1.56 o
  13  -2   2        3.74        4.45      1.78 o
  13   2   2        3.74        3.11      1.11 o
  13   2   2        3.74        2.45      0.67 o
  14  -2   2        0.40        1.56      1.56 o
 -14  -2  -2        0.40       -0.67      0.67 o
  14   2   2        0.40        0.44      0.89 o
 -15  -2  -2        5.10        6.23      1.11 o
  15  -2   2        5.10        4.67      3.78 o
  15   2   2        5.10        6.67      1.11 o
 -16  -2  -2        0.06       -0.44      0.89 o
  16  -2   2        0.06       -2.22      2.22 o
  16   2   2        0.06       -0.22      0.89 o
  15   3  -2       13.65       16.68      1.56 o
  15   3  -2       13.65       13.79      1.78 o
  14   3  -2       12.50       10.90      1.78 o
  14   3  -2       12.50       12.01      1.78 o
  13   3  -2       21.90       21.35      2.22 o
  13   3  -2       21.90       20.90      4.23 o
  12   3  -2      143.63      121.17      6.23 o
  12   3  -2      143.63      129.40      5.34 o
  11   3  -2       19.72       21.13      2.45 o
  11   3  -2       19.72       27.13      1.78 o
  10   3  -2     1170.56     1017.46     40.92 o
  10   3  -2     1170.56     1001.23     40.03 o
   8  -3  -2      118.70       97.18      4.67 o
   8  -3  -2      118.70       95.17      4.23 o
   8   3  -2      118.70       94.51      5.11 o
  -8   3   2      118.70       95.62      5.56 o
   8   3  -2      118.70       94.29      4.23 o
   7  -3  -2       70.76       64.71      3.78 o
   7   3  -2       70.76       62.49      3.78 o
  -7   3   2       70.76       66.49      3.78 o
   7   3  -2       70.76       61.60      3.56 o
   6  -3  -2       17.69       12.90      1.78 o
   6  -3  -2       17.69       10.01      1.33 o
   6   3  -2       17.69       13.79      1.11 o
   6   3  -2       17.69       16.01      2.67 o
   6   3  -2       17.69       13.12      1.56 o
  -6   3   2       17.69       14.68      1.78 o
  -6   3   2       17.69       13.12      1.11 o
   5  -3  -2        0.41       -0.67      0.67 o
  -5   3   2        0.41        0.22      0.44 o
   5   3  -2        0.41        0.00      0.89 o
   5   3  -2        0.41        0.22      0.67 o
  -5   3   2        0.41        0.44      0.89 o
   4  -3  -2       93.99       85.84      6.67 o
  -4   3   2       93.99       79.39      3.78 o
  -4   3   2       93.99       86.50      6.00 o
   4   3  -2       93.99       95.62     21.79 o
   4   3  -2       93.99       88.95      4.23 o
  -3  -3   2      340.85      315.08     12.68 o
   3  -3  -2      340.85      329.31     14.68 o
  -3   3   2      340.85      312.41     14.23 o
   3   3  -2      340.85      320.41     14.45 o
  -3   3   2      340.85      311.74     12.90 o
   3   3  -2      340.85      319.97     13.12 o
  -2  -3   2       39.82       51.37      2.45 o
   2  -3  -2       39.82       49.81      3.11 o
   2   3  -2       39.82       50.03      2.89 o
  -2   3   2       39.82       48.48      2.67 o
   2   3  -2       39.82       51.37      4.23 o
  -2   3   2       39.82       54.48      2.89 o
   1  -3  -2       74.67       78.50      4.23 o
  -1  -3   2       74.67       76.50      3.78 o
   1  -3  -2       74.67       88.95     11.12 o
  -1  -3   2       74.67       77.16      4.00 o
  -1  -3   2       74.67       78.27      3.78 o
  -1  -3   2       74.67       76.94      3.11 o
  -1   3   2       74.67       79.16      3.34 o
   1   3  -2       74.67       72.49      4.00 o
  -1   3   2       74.67       70.49      4.45 o
  -1   3   2       74.67       73.38      3.56 o
   1   3  -2       74.67       74.27      3.78 o
   0  -3   2        3.81        5.11      1.11 o
   0  -3  -2        3.81        6.00      1.11 o
   0  -3   2        3.81        6.23      0.67 o
   0  -3   2        3.81        5.56      1.11 o
   0  -3   2        3.81        4.67      0.89 o
   0   3   2        3.81        4.23      0.89 o
   0   3   2        3.81        4.89      1.33 o
   0   3  -2        3.81        5.56      2.00 o
   0   3   2        3.81        5.11      0.89 o
   1  -3   2        4.90        2.22      0.67 o
   1  -3   2        4.90        4.67      0.89 o
  -1  -3  -2        4.90        5.78      2.00 o
   1  -3   2        4.90        5.34      1.11 o
   1  -3   2        4.90        6.00      1.11 o
   1   3   2        4.90        5.11      0.89 o
   1   3   2        4.90        6.00      1.11 o
   1   3   2        4.90        5.11      0.67 o
   2  -3   2      177.05      178.54      7.34 o
  -2  -3  -2      177.05      183.21      8.67 o
   2  -3   2      177.05      185.88      9.78 o
   2  -3   2      177.05      194.55     12.68 o
   2  -3   2      177.05      188.10      8.01 o
   2   3   2      177.05      174.76      8.45 o
   2   3   2      177.05      180.32      7.78 o
   3  -3   2        1.57        5.56      0.89 o
   3  -3   2        1.57        3.78      0.89 o
  -3  -3  -2        1.57        6.00      1.11 o
   3  -3   2        1.57        6.67      1.11 o
   3  -3   2        1.57        4.67      0.89 o
   3   3   2        1.57        4.23      2.22 o
   3   3   2        1.57        3.78      0.44 o
   3   3   2        1.57        6.23      1.11 o
   3   3   2        1.57        3.34      0.44 o
   4  -3   2       28.28       25.80      1.78 o
   4  -3   2       28.28       23.13      3.11 o
  -4  -3  -2       28.28       24.24      2.00 o
   4  -3   2       28.28       23.35      2.89 o
   4   3   2       28.28       26.91      4.45 o
   4   3   2       28.28       22.68      2.00 o
   4   3   2       28.28       24.02      1.33 o
  -5  -3  -2        1.74        1.78      1.11 o
   5  -3   2        1.74        1.56      0.89 o
   5  -3   2        1.74        3.11      1.11 o
   5  -3   2        1.74        1.78      1.11 o
   5   3   2        1.74        2.67      1.11 o
   5   3   2        1.74        1.56      0.44 o
   5   3   2        1.74        2.00      1.56 o
   6  -3   2        0.42       -0.22      0.67 o
   6  -3   2        0.42       -0.67      0.89 o
  -6  -3  -2        0.42       -0.22      0.89 o
   6  -3   2        0.42       -0.22      0.67 o
   6   3   2        0.42        2.00      1.11 o
   6   3   2        0.42       -0.22      0.67 o
  -7  -3  -2       58.85       65.38      3.78 o
   7  -3   2       58.85       59.82      4.89 o
   7  -3   2       58.85       64.27      3.34 o
   7  -3   2       58.85       63.38      3.34 o
   7   3   2       58.85       62.26      2.89 o
   7   3   2       58.85       59.82      3.34 o
   8  -3   2       40.55       33.58      2.22 o
   8  -3   2       40.55       35.13      2.67 o
  -8  -3  -2       40.55       43.81      2.89 o
   8  -3   2       40.55       35.80      2.45 o
   8   3   2       40.55       30.69      1.78 o
   8   3   2       40.55       32.47      2.45 o
   9  -3   2        7.42       22.68      2.45 o
  10  -3   2       49.93      108.52      5.11 o
  10  -3   2       49.93      109.41      5.56 o
  10  -3   2       49.93      110.96      5.56 o
  11  -3   2       14.04        8.45      1.78 o
  11  -3   2       14.04       11.56      1.56 o
  11  -3   2       14.04       12.68      1.56 o
  11   3   2       14.04       10.01      1.56 o
  11   3   2       14.04        8.67      1.11 o
  12  -3   2        0.90        0.67      1.56 o
  12   3   2        0.90        1.33      1.11 o
  12   3   2        0.90        0.44      0.67 o
  13  -3   2       43.69       47.14      3.56 o
  13   3   2       43.69       42.25      2.22 o
  13   3   2       43.69       38.47      2.67 o
  14  -3   2       18.75       19.57      3.78 o
  14   3   2       18.75       21.35      3.78 o
  14   3   2       18.75       20.01      2.22 o
  15  -3   2        9.85        8.01      2.89 o
  15   3   2        9.85       11.79      1.56 o
  14   4  -2        6.22        8.45      1.33 o
  14   4  -2        6.22        8.89      3.56 o
  13   4  -2       12.85       15.12      1.78 o
  13   4  -2       12.85       12.23      2.00 o
  12   4  -2        0.07        3.34      1.11 o
  12   4  -2        0.07        1.78      1.56 o
  11   4  -2       30.97       24.24      2.67 o
  11   4  -2       30.97       27.80      2.67 o
  10   4  -2       31.22       24.91      2.89 o
  10   4  -2       31.22       22.46      1.78 o
   9   4  -2       63.70       46.48      3.34 o
   9   4  -2       63.70       54.70      4.00 o
   8  -4  -2      146.89      105.40     10.90 o
   8   4  -2      146.89      128.51      5.56 o
   8   4  -2      146.89      131.40      7.34 o
   7  -4  -2      219.81      216.79     10.45 o
  -7   4   2      219.81      213.01      9.12 o
   7   4  -2      219.81      217.01      8.67 o
   7   4  -2      219.81      212.79      9.34 o
  -7   4   2      219.81      203.67     10.01 o
   6  -4  -2       66.59       64.04     32.24 o
   6   4  -2       66.59       51.37      2.67 o
  -6   4   2       66.59       53.37      3.11 o
   6   4  -2       66.59       46.25      3.11 o
   5  -4  -2       19.31       17.34      2.22 o
  -5   4   2       19.31       20.01      1.78 o
  -5   4   2       19.31       25.35      2.00 o
   5   4  -2       19.31       20.24      2.00 o
   4  -4  -2      221.68      209.01     11.56 o
  -4   4   2      221.68      189.44      9.34 o
  -4   4   2      221.68      201.89      8.45 o
   4   4  -2      221.68      201.45      8.89 o
   3  -4  -2      307.91      303.96     14.01 o
  -3   4   2      307.91      282.61     13.34 o
   3   4  -2      307.91      293.29     12.45 o
  -3   4   2      307.91      292.84     12.23 o
  -2  -4   2       51.55       42.47      2.89 o
   2  -4  -2       51.55       45.36      3.11 o
   2   4  -2       51.55       43.14      2.89 o
  -2   4   2       51.55       48.92      3.56 o
  -2   4   2       51.55       43.81      2.67 o
  -2   4   2       51.55       46.25      3.78 o
  -1  -4   2       58.64       62.49      3.56 o
   1  -4  -2       58.64       62.71      4.00 o
  -1  -4   2       58.64       65.15      2.89 o
  -1   4   2       58.64       60.04      3.34 o
  -1   4   2       58.64       62.71      2.89 o
   1   4  -2       58.64       62.04      3.56 o
   0  -4  -2       45.52       42.47      3.11 o
   0  -4   2       45.52       40.69      2.45 o
   0  -4   2       45.52       45.59      3.11 o
   0  -4   2       45.52       39.80      2.22 o
   0   4   2       45.52       32.69      2.45 o
   0   4  -2       45.52       37.36      2.67 o
   0   4   2       45.52       36.69      4.00 o
   1  -4   2       77.72       72.27      3.34 o
   1  -4   2       77.72       66.93      3.78 o
   1  -4   2       77.72       58.26      3.56 o
   1  -4   2       77.72       64.93      4.00 o
   1   4   2       77.72       69.38      3.56 o
   2  -4   2       67.17       75.61      4.23 o
   2  -4   2       67.17       72.94      4.00 o
  -2  -4  -2       67.17       78.72     17.57 o
   2  -4   2       67.17       74.49      4.00 o
   2  -4   2       67.17       70.05      3.56 o
   2   4   2       67.17       67.38      3.78 o
  -3  -4  -2       23.63       24.68      2.45 o
   3  -4   2       23.63       28.02      2.89 o
   3  -4   2       23.63       24.68      2.00 o
   3  -4   2       23.63       26.68      2.89 o
   3   4   2       23.63       21.79      1.33 o
   3   4   2       23.63       22.46      1.33 o
   3   4   2       23.63       26.91      5.34 o
   4  -4   2        2.10        5.11      1.33 o
   4  -4   2        2.10        3.34      1.11 o
   4  -4   2        2.10        6.67      1.11 o
   4   4   2        2.10        6.00      0.67 o
   4   4   2        2.10        4.89      1.33 o
   5  -4   2      211.41      170.54      7.56 o
   5  -4   2      211.41      190.11     12.90 o
   5  -4   2      211.41      179.21      9.78 o
   5   4   2      211.41      182.77      7.34 o
   5   4   2      211.41      177.87     11.79 o
   6  -4   2       22.09       28.69      2.22 o
   6  -4   2       22.09       24.24      2.67 o
   6  -4   2       22.09       21.57      2.00 o
   6   4   2       22.09       22.46      2.22 o
   6   4   2       22.09       20.68      1.56 o
   7  -4   2       12.01       13.79      1.78 o
   7  -4   2       12.01       14.68      2.00 o
   7   4   2       12.01       19.12      2.22 o
   7   4   2       12.01       13.34      2.22 o
   8  -4   2       73.20       48.48      3.34 o
   8  -4   2       73.20       52.48      3.56 o
   8  -4   2       73.20       73.60      3.78 o
   8   4   2       73.20       67.38      3.78 o
   8   4   2       73.20       64.71      3.11 o
   9  -4   2       15.23       21.13      2.45 o
   9  -4   2       15.23       15.79      2.00 o
   9  -4   2       15.23       14.01      1.78 o
   9   4   2       15.23       14.23      1.33 o
   9   4   2       15.23       17.57      2.00 o
  10  -4   2        3.68        3.78      1.56 o
  10   4   2        3.68        4.23      2.89 o
  10   4   2        3.68        4.23      0.89 o
  11  -4   2        0.76        2.89      1.56 o
  11   4   2        0.76       -0.22      1.78 o
  11   4   2        0.76        4.00      1.56 o
  12  -4   2        8.94        4.89      2.45 o
  12   4   2        8.94        8.45      1.78 o
  12   4   2        8.94        5.34      2.45 o
  13  -4   2        4.43        4.89      4.45 o
  13   4   2        4.43        3.78      1.11 o
  13   4   2        4.43        4.00      1.56 o
  14  -4   2        0.03       -2.00      3.78 o
  14   4   2        0.03       -0.89      0.89 o
  14   4   2        0.03        1.11      1.33 o
  12   5  -2       18.49       14.90      2.45 o
  12   5  -2       18.49       16.68      1.78 o
  11   5  -2        2.38        4.00      1.33 o
  11   5  -2        2.38        4.23      1.78 o
  10   5  -2        7.26        5.11      2.00 o
  10   5  -2        7.26        5.34      1.11 o
   9   5  -2        7.02       10.45      1.33 o
   9   5  -2        7.02       13.12      2.22 o
   8  -5  -2        0.93        6.89      2.22 o
   8   5  -2        0.93        2.67      0.89 o
   8   5  -2        0.93        3.34      3.78 o
   7  -5  -2       51.68       41.81      3.56 o
   7   5  -2       51.68       46.92      2.67 o
   7   5  -2       51.68       43.81      3.34 o
   6  -5  -2       23.50       23.13      8.45 o
  -6   5   2       23.50       17.34      2.00 o
   6   5  -2       23.50       21.35      2.45 o
   6   5  -2       23.50       22.24      1.78 o
   5  -5  -2        0.64        2.00      1.33 o
   5   5  -2        0.64        1.56      1.56 o
  -5   5   2        0.64        0.22      1.11 o
   4  -5  -2        1.86       -0.89      1.33 o
  -4   5   2        1.86        2.00      2.45 o
  -4   5   2        1.86        2.67      1.11 o
   4   5  -2        1.86        1.11      1.33 o
   3  -5  -2       26.82       25.35      6.23 o
  -3   5   2       26.82       22.46      2.22 o
   3   5  -2       26.82       22.46      2.67 o
   2  -5  -2       17.24       20.01      2.22 o
  -2   5   2       17.24       18.23      2.22 o
   2   5  -2       17.24       16.23      2.22 o
   1  -5  -2       42.90       47.59      8.67 o
  -1   5   2       42.90       26.91      2.45 o
   0  -5  -2       24.44       20.24      2.67 o
   0   5   2       24.44       22.90      2.22 o
  -1  -5  -2       10.60        9.56      2.00 o
   1  -5   2       10.60       11.56      1.56 o
  -1   5  -2       10.60       10.90      1.78 o
   1   5   2       10.60        9.34      1.78 o
  -2  -5  -2       10.19       10.67      2.00 o
   2  -5   2       10.19        9.56      1.78 o
   2  -5   2       10.19        9.12      1.56 o
   2   5   2       10.19        9.78      1.78 o
  -2   5  -2       10.19        8.67      1.78 o
   3  -5   2       70.70       57.15      4.00 o
   3  -5   2       70.70       65.15      3.78 o
   3   5   2       70.70       60.71      4.23 o
   3   5   2       70.70       62.49      2.67 o
  -3   5  -2       70.70       60.93      3.78 o
   4  -5   2        6.86        6.67      1.78 o
   4  -5   2        6.86        6.23      1.33 o
   4  -5   2        6.86        9.56      1.78 o
   4  -5   2        6.86        6.00      1.33 o
   4   5   2        6.86        5.56      1.56 o
   4   5   2        6.86        4.67      0.89 o
   5  -5   2        6.84       11.34      1.78 o
   5  -5   2        6.84       13.34      1.78 o
   5  -5   2        6.84        7.34      1.33 o
   5   5   2        6.84       12.90      4.89 o
   5   5   2        6.84       13.34      1.33 o
   6  -5   2        0.79        2.22      1.33 o
   6  -5   2        0.79        2.22      1.33 o
   6  -5   2        0.79        0.00      1.11 o
   6   5   2        0.79        0.67      0.67 o
   6   5   2        0.79        2.00      1.56 o
   7  -5   2       21.42       15.34      2.22 o
   7  -5   2       21.42       20.01      2.22 o
   7  -5   2       21.42       18.01      2.22 o
   7   5   2       21.42       16.68      1.56 o
   7   5   2       21.42       20.90      2.45 o
   8  -5   2        5.08        9.78      3.34 o
   8  -5   2        5.08        9.78      3.11 o
   8  -5   2        5.08       12.45      2.00 o
   8   5   2        5.08        9.78      1.78 o
   8   5   2        5.08       11.34      2.22 o
   9  -5   2       17.34       18.46      6.23 o
   9   5   2       17.34       18.23      3.11 o
   9   5   2       17.34       15.34      2.45 o
  10  -5   2       51.91       56.04      5.11 o
  10   5   2       51.91       63.15      4.00 o
  10   5   2       51.91       58.48      3.11 o
  11  -5   2        0.99        0.67      4.00 o
  11   5   2        0.99        2.45      2.67 o
  11   5   2        0.99        3.11      1.11 o
   8  -6  -2       23.22       26.68      3.56 o
   8   6  -2       23.22       20.24      2.67 o
   8   6  -2       23.22       28.69      3.56 o
   7  -6  -2        4.39        1.11      1.56 o
   7   6  -2        4.39        3.34      2.00 o
   7   6  -2        4.39        2.67      1.11 o
   6  -6  -2       33.72       33.36      3.34 o
   6   6  -2       33.72       33.80      2.45 o
   6   6  -2       33.72       33.13      3.56 o
   5  -6  -2       13.76       17.34      6.45 o
   5   6  -2       13.76       20.90      2.89 o
  -5   6   2       13.76       17.34      2.22 o
   4  -6  -2       15.55       20.68      2.67 o
  -4   6   2       15.55       21.79      2.45 o
   4   6  -2       15.55       19.12      2.67 o
   3  -6  -2       45.00       44.70      3.78 o
  -3   6   2       45.00       41.14      3.34 o
   3   6  -2       45.00       44.70      3.78 o
   2  -6  -2       19.86       26.46      4.00 o
   2   6  -2       19.86       25.13      2.89 o
  -2   6   2       19.86       21.57      2.67 o
   1  -6  -2        1.23        1.56      1.56 o
   1   6  -2        1.23        2.22      1.78 o
  -1   6   2        1.23        0.00      1.33 o
   0  -6  -2       12.78       10.67      2.22 o
   0   6  -2       12.78       13.56      2.45 o
   0   6   2       12.78       12.90      2.22 o
  -1  -6  -2       70.42       54.70      4.23 o
   1   6   2       70.42       59.60      4.45 o
  -1   6  -2       70.42       54.70      4.23 o
  -2  -6  -2        0.42       -1.56      1.56 o
   2   6   2        0.42        1.33      1.56 o
  -2   6  -2        0.42       -0.22      1.78 o
  -3  -6  -2       15.76       20.90      3.11 o
  -3   6  -2       15.76       11.79      1.78 o
   3   6   2       15.76       19.35      2.45 o
   4   6   2        8.50       11.12      2.22 o
  -4   6  -2        8.49        9.34      2.22 o
   5   6   2        0.03        0.00      0.67 o
   5   6   2        0.03        0.22      2.45 o
  -5   6  -2        0.03        1.11      1.56 o
   6   6   2       28.67       26.24      2.00 o
   6   6   2       28.67       27.35      3.11 o
  -6   6  -2       28.67       28.24      2.89 o
   7  -6   2       29.42       35.58      3.34 o
  -7   6  -2       29.42       31.35      2.89 o
   7   6   2       29.42       31.35      2.67 o
   7   6   2       29.42       32.91      3.34 o
   8   6   2        9.35       12.90      2.22 o
   8   6   2        9.35        9.56      2.22 o
 -17   0   3        5.37        6.67      1.33 o
 -17   0   3        5.37        8.89      2.89 o
 -15   0   3       71.91       72.27      3.11 o
 -15   0   3       71.91       74.94      4.23 o
  11   0  -3        0.29        0.67      0.67 o
   9   0  -3       28.12       41.58      1.78 o
   7   0  -3      799.93      809.56     31.80 o
   7   0  -3      799.93      861.82     31.13 o
  -7   0   3      799.93      776.45     31.13 o
   5   0  -3       61.49       77.61      3.11 o
   5   0  -3       61.49       79.16      3.34 o
   5   0  -3       61.49       76.50      4.00 o
  -5   0   3       61.49       76.50      3.34 o
   3   0  -3       59.27       60.26      2.89 o
  -3   0   3       59.27       59.15      2.45 o
  -3   0   3       59.27       62.04      2.67 o
  -3   0   3       59.27       63.82      2.45 o
  -3   0   3       59.27       60.48      2.89 o
  -3   0   3       59.27       57.37      2.67 o
   3   0  -3       59.27       60.71      2.45 o
  -3   0   3       59.27       49.59      2.22 o
  -1   0   3      206.21      194.77      6.67 o
  -1   0   3      206.21      190.33      7.78 o
  -1   0   3      206.21      200.33      7.78 o
  -1   0   3      206.21      199.89      8.23 o
  -1   0  -3     7686.48     6260.68    288.62 o
   1   0   3     7686.48     6676.03    253.48 o
   1   0   3     7686.48     6584.41    252.59 o
   1   0   3     7686.48     6491.26    288.39 o
   3   0   3     5380.17     4966.84    197.67 o
  -3   0  -3     5380.17     4954.39    216.57 o
   3   0   3     5380.17     5206.31    192.11 o
   3   0   3     5380.17     5075.78    196.33 o
   3   0   3     5380.17     5096.90    217.23 o
  -5   0  -3      184.65      153.19      6.89 o
   5   0   3      184.65      157.86      6.23 o
   5   0   3      184.65      150.30      6.89 o
   5   0   3      184.65      154.75      6.23 o
   7   0   3        7.91        8.67      1.11 o
   7   0   3        7.91       10.90      0.89 o
  -7   0  -3        7.91       11.79      0.89 o
   7   0   3        7.91       13.34      4.23 o
  -9   0  -3        0.54        0.67      0.44 o
   9   0   3        0.54        0.22      0.89 o
   9   0   3        0.54        0.00      0.67 o
 -11   0  -3       66.02       62.26      3.34 o
  11   0   3       66.02       66.04      4.23 o
  11   0   3       66.02       66.71      3.11 o
  13   0   3       88.08      100.51      5.56 o
  13   0   3       88.08      102.51      5.11 o
  15   0   3       16.13       18.01      2.45 o
  15   0   3       16.13       17.12      1.56 o
  17   0   3       11.57       13.56      3.34 o
 -17  -1   3       10.32       10.67      1.33 o
 -17   1   3       10.32       10.45      2.22 o
 -16  -1   3       39.66       36.02      3.34 o
 -16  -1   3       39.66       34.91      3.11 o
 -15  -1   3       24.91       24.24      2.45 o
 -15  -1   3       24.91       21.79      2.00 o
 -14  -1   3       49.53       51.15      2.45 o
 -14  -1   3       49.53       49.81      3.11 o
 -13  -1   3      188.90      170.31      7.56 o
 -13  -1   3      188.90      176.10      6.23 o
 -12  -1   3       37.58       31.58      2.22 o
 -12  -1   3       37.58       33.58      1.78 o
  12   1  -3       37.58       35.13      2.00 o
  12   1  -3       37.58       36.02      1.56 o
 -11  -1   3       20.92       21.79      1.78 o
 -11  -1   3       20.92       20.68      1.33 o
  11   1  -3       20.92       22.46      1.56 o
  11   1  -3       20.92       23.57      1.33 o
 -10  -1   3       50.54       45.81      2.45 o
 -10  -1   3       50.54       46.48      2.45 o
  10   1  -3       50.54       45.36      2.67 o
  10   1  -3       50.54       44.92      2.67 o
  -9  -1   3      312.10      295.95     10.23 o
  -9  -1   3      312.10      285.28     11.56 o
   9   1  -3      312.10      292.40     14.23 o
   9   1  -3      312.10      301.07     11.56 o
   9   1  -3      312.10      289.51     13.12 o
  -9   1   3      312.10      304.40     12.01 o
  -8  -1   3        0.15        0.89      0.44 o
  -8  -1   3        0.15        0.44      0.44 o
   8   1  -3        0.15        0.44      0.44 o
   8   1  -3        0.15        0.89      0.44 o
  -8   1   3        0.15        0.67      1.11 o
   8   1  -3        0.15        0.44      0.67 o
  -7  -1   3       62.57       64.49      2.89 o
  -7  -1   3       62.57       68.71      2.67 o
   7   1  -3       62.57       64.04      3.34 o
   7   1  -3       62.57       66.04      3.11 o
  -7   1   3       62.57       69.16      4.00 o
   7   1  -3       62.57       70.94      2.89 o
  -6  -1   3      289.69      270.16     20.90 o
  -6  -1   3      289.69      294.40      9.78 o
  -6   1   3      289.69      292.17     11.12 o
   6   1  -3      289.69      285.06     11.56 o
   6   1  -3      289.69      284.61     11.12 o
   6   1  -3      289.69      271.27     23.13 o
  -5  -1   3      541.77      523.42     20.24 o
  -5  -1   3      541.77      529.20     17.79 o
   5  -1  -3      541.77      536.54     23.79 o
   5   1  -3      541.77      524.75     21.13 o
   5   1  -3      541.77      517.41     23.13 o
   5   1  -3      541.77      557.64     20.68 o
   4  -1  -3        2.17        3.78      0.89 o
   4  -1  -3        2.17        6.23      0.67 o
  -4  -1   3        2.17        6.23      0.44 o
  -4  -1   3        2.17        3.34      0.67 o
   4   1  -3        2.17        4.00      0.67 o
  -4   1   3        2.17        6.67      1.11 o
   4   1  -3        2.17        7.34      0.89 o
   3  -1  -3      536.83      577.65     24.91 o
  -3  -1   3      536.83      561.87     21.35 o
   3  -1  -3      536.83      539.43     24.24 o
  -3  -1   3      536.83      563.42     18.68 o
  -3  -1   3      536.83      568.76     23.79 o
  -3  -1   3      536.83      557.64     22.24 o
  -3   1   3      536.83      552.55     24.02 o
  -3   1   3      536.83      558.53     22.01 o
  -3   1   3      536.83      561.20     21.35 o
   2  -1  -3      151.97      121.84      6.45 o
   2  -1  -3      151.97      132.96      6.00 o
  -2   1   3      151.97      127.62      5.34 o
  -2   1   3      151.97      132.07     14.90 o
  -2   1   3      151.97      127.40      5.56 o
   1  -1  -3      600.37      537.20     24.24 o
  -1  -1   3      600.37      557.64     22.01 o
  -1  -1   3      600.37      571.87     21.35 o
  -1  -1   3      600.37      586.99     23.79 o
  -1   1   3      600.37      545.21     22.01 o
  -1   1   3      600.37      543.43     24.24 o
  -1   1   3      600.37      556.53     21.35 o
  -1   1   3      600.37      580.77     21.35 o
   0  -1   3      345.90      317.52     13.12 o
   0  -1   3      345.90      318.86     11.79 o
   0  -1  -3      345.90      295.06     13.34 o
   0  -1   3      345.90      316.41     12.23 o
   0   1   3      345.90      313.30     14.01 o
   0   1   3      345.90      290.62     13.34 o
   0   1   3      345.90      313.30     11.79 o
   0   1   3      345.90      312.85     11.79 o
   0   1   3      345.90      298.84     12.23 o
   1  -1   3      169.23      166.09      6.67 o
   1  -1   3      169.23      163.42      8.23 o
   1   1   3      169.23      173.87      6.45 o
   1   1   3      169.23      156.30      6.45 o
   1   1   3      169.23      164.98      5.56 o
   1   1   3      169.23      166.53      6.45 o
   1   1   3      169.23      153.19      7.12 o
   2  -1   3      168.32      151.19      5.78 o
  -2  -1  -3      168.32      124.06      6.23 o
   2  -1   3      168.32      144.74      7.78 o
   2   1   3      168.32      139.85      6.89 o
   2   1   3      168.32      141.63      5.78 o
   2   1   3      168.32      144.07      5.56 o
   2   1   3      168.32      136.74      6.23 o
   3  -1   3      601.81      552.99     21.13 o
   3  -1   3      601.81      579.43     21.79 o
   3   1   3      601.81      522.75     21.79 o
   3   1   3      601.81      546.32     24.02 o
   3   1   3      601.81      562.53     21.35 o
   3   1   3      601.81      558.53     20.90 o
   4  -1   3        6.97        6.45      0.67 o
   4  -1   3        6.97        5.56      0.89 o
   4   1   3        6.97        5.11      0.44 o
   4   1   3        6.97        6.00      0.67 o
   5  -1   3      259.68      255.04      9.78 o
   5  -1   3      259.68      231.47     10.23 o
  -5  -1  -3      259.68      232.58     10.90 o
   5   1   3      259.68      233.91      9.78 o
   5   1   3      259.68      253.04      9.56 o
   5   1   3      259.68      251.92      9.56 o
   5   1   3      259.68      241.25     10.67 o
   6  -1   3      335.46      345.74     15.57 o
  -6  -1  -3      335.45      329.75     15.12 o
   6  -1   3      335.46      361.31     13.56 o
   6   1   3      335.45      348.19     14.23 o
   6   1   3      335.45      335.96     14.90 o
   6   1   3      335.45      335.51     13.56 o
  -6   1  -3      335.46      343.96     15.34 o
  -7  -1  -3       94.42       79.16      4.23 o
   7  -1   3       94.42       87.61      3.56 o
   7  -1   3       94.42       83.83      4.00 o
   7   1   3       94.42       82.72      3.56 o
   7   1   3       94.42       84.50      3.34 o
  -7   1  -3       94.42       80.50      7.34 o
   7   1   3       94.42       85.17      3.78 o
   7   1   3       94.42       82.50      4.00 o
   8  -1   3        8.63       13.12      1.11 o
  -8  -1  -3        8.63       17.12      3.78 o
   8  -1   3        8.63       13.12      1.56 o
   8   1   3        8.63       14.23      1.11 o
   8   1   3        8.63       12.23      0.89 o
   8   1   3        8.63       12.01      1.33 o
  -8   1  -3        8.63       12.68      0.89 o
   9  -1   3       25.06       26.68      2.22 o
   9  -1   3       25.06       30.24      1.56 o
  -9  -1  -3       25.06       28.91      4.00 o
   9   1   3       25.06       26.46      1.33 o
   9   1   3       25.06       26.91      1.78 o
   9   1   3       25.06       27.80      1.78 o
  -9   1  -3       25.06       26.24      1.78 o
   9   1   3       25.06       26.91      1.56 o
  10  -1   3      306.65      306.18     12.45 o
  10  -1   3      306.65      310.85     12.23 o
 -10  -1  -3      306.65      307.52     15.57 o
  10   1   3      306.65      301.29     12.23 o
  10   1   3      306.65      305.96     11.79 o
  10   1   3      306.65      297.29     13.34 o
 -10   1  -3      306.65      297.51     13.34 o
  10   1   3      306.65      304.18     12.23 o
 -11  -1  -3       45.41       40.03      2.89 o
  11  -1   3       45.41       40.03      2.22 o
  11  -1   3       45.41       37.14      3.56 o
  11   1   3       45.41       39.58      3.34 o
  11   1   3       45.41       39.58      2.22 o
 -11   1  -3       45.41       39.80      2.22 o
 -12  -1  -3      116.80      114.50      5.78 o
  12  -1   3      116.80      114.28      4.89 o
  12  -1   3      116.80      105.18      5.56 o
  12   1   3      116.80      110.52      6.89 o
  12   1   3      116.80      114.28      5.34 o
  13  -1   3       89.42       84.28      3.78 o
  13  -1   3       89.42       80.50      4.67 o
  13   1   3       89.42       83.61      3.78 o
  13   1   3       89.42       80.28      4.45 o
  14  -1   3       45.70       40.25      2.45 o
  14  -1   3       45.70       44.47      3.56 o
  14   1   3       45.70       39.36      2.45 o
  14   1   3       45.70       43.14      3.11 o
  15  -1   3       18.43       16.90      2.45 o
  15   1   3       18.43       14.68      1.56 o
  15   1   3       18.43       15.57      5.34 o
  16  -1   3        1.83        4.00      2.00 o
  16   1   3        1.83        1.11      3.11 o
  16   1   3        1.83        0.00      2.00 o
  17  -1   3       57.85       62.71      8.45 o
 -17  -2   3        0.02        0.22      0.89 o
 -16  -2   3       19.47       18.01      1.78 o
 -15  -2   3       46.67       46.25      2.45 o
 -14  -2   3      181.26      164.31      6.45 o
  14   2  -3      181.26      178.99      7.12 o
 -13  -2   3       89.03       88.73      3.78 o
  13   2  -3       89.03       90.06      4.45 o
  13   2  -3       89.03       97.84      5.11 o
 -12  -2   3        2.26        2.45      9.12 o
 -12  -2   3        2.26        2.45      0.67 o
  12   2  -3        2.26        2.22      2.22 o
  12   2  -3        2.26        2.89      0.67 o
 -11  -2   3      182.78      186.99      7.34 o
 -11  -2   3      182.78      188.33      9.34 o
  11   2  -3      182.78      189.44      7.78 o
  11   2  -3      182.78      187.44      8.23 o
  11   2  -3      182.78      176.99     11.56 o
 -10  -2   3      123.77       98.07      4.45 o
 -10  -2   3      123.77      110.74     18.46 o
  10   2  -3      123.77       96.73      4.67 o
  10   2  -3      123.77      101.18      4.45 o
  10   2  -3      123.77       99.84      6.00 o
  -9  -2   3       23.66       25.57      1.33 o
  -9  -2   3       23.66       28.91      1.56 o
   9   2  -3       23.66       26.91      2.67 o
   9   2  -3       23.66       26.68      2.67 o
   9   2  -3       23.66       24.91      2.00 o
  -8  -2   3      387.10      400.00     15.34 o
  -8  -2   3      387.10      389.55     13.56 o
   8   2  -3      387.10      404.67     16.68 o
   8   2  -3      387.10      406.01     17.79 o
   8   2  -3      387.10      404.45     18.23 o
   7  -2  -3     1209.45     1263.16     53.81 o
  -7  -2   3     1209.45     1218.48     40.25 o
   7   2  -3     1209.45     1224.24     47.81 o
   7   2  -3     1209.45     1173.79     52.48 o
   7   2  -3     1209.45     1220.48     46.70 o
  -7   2   3     1209.45     1168.00     52.70 o
   6  -2  -3      256.30      219.01     10.23 o
  -6  -2   3      256.30      224.80      7.34 o
  -6  -2   3      256.30      214.57      8.67 o
   6   2  -3      256.30      221.01      9.12 o
  -6   2   3      256.30      213.23     10.23 o
  -6   2   3      256.30      205.67      8.67 o
   6   2  -3      256.30      215.01     27.35 o
  -5  -2   3      261.30      281.50     10.90 o
   5  -2  -3      261.31      281.05     13.12 o
  -5   2   3      261.31      300.62     13.12 o
  -5   2   3      261.31      284.17     11.34 o
   5   2  -3      261.30      280.83     12.90 o
   5   2  -3      261.30      279.72     11.56 o
  -4  -2   3       50.24       74.72      3.11 o
   4  -2  -3       50.24       74.05      5.11 o
   4  -2  -3       50.24       71.16      4.67 o
  -4   2   3       50.24       73.38      3.11 o
   4   2  -3       50.24       70.27      3.56 o
   4   2  -3       50.24       70.94      3.78 o
  -4   2   3       50.24       74.27      4.00 o
  -4   2   3       50.24       76.27      3.34 o
  -3  -2   3       55.86       57.15      2.89 o
   3  -2  -3       55.86       55.37      3.11 o
  -3  -2   3       55.86       51.15      2.67 o
   3  -2  -3       55.86       53.81      2.89 o
  -3  -2   3       55.86       55.82      2.45 o
   2  -2  -3      540.52      553.88     26.02 o
  -2  -2   3      540.52      584.77     25.57 o
  -2  -2   3      540.52      558.97     38.25 o
   2  -2  -3      540.52      580.99     25.35 o
  -2  -2   3      540.52      564.98     21.35 o
  -2   2   3      540.52      536.98     25.57 o
  -2   2   3      540.52      576.99     21.57 o
  -2   2   3      540.52      558.75     22.24 o
  -1  -2   3      748.60      758.44     30.02 o
  -1  -2   3      748.60      756.22     30.46 o
  -1  -2   3      748.60      779.77     32.02 o
   1  -2  -3      748.60      730.42     32.69 o
  -1  -2   3      748.60      792.00     33.13 o
  -1   2   3      748.60      734.65     29.80 o
  -1   2   3      748.60      727.75     34.25 o
  -1   2   3      748.60      757.55     30.24 o
   0  -2   3        3.58        5.56      1.78 o
   0  -2   3        3.58        5.34      2.45 o
   0  -2   3        3.58        5.34      1.11 o
   0  -2  -3        3.58        6.89      1.11 o
   0  -2   3        3.58        5.34      1.11 o
   0   2   3        3.58        6.45      2.45 o
   0   2   3        3.58        6.00      0.67 o
   0   2   3        3.58        6.00      0.67 o
  -1  -2  -3     1174.66     1048.15     47.37 o
   1  -2   3     1174.67     1094.18     41.36 o
   1  -2   3     1174.67     1082.17     43.14 o
   1  -2   3     1174.67     1102.41     46.25 o
   1   2   3     1174.66     1112.86     42.25 o
   1   2   3     1174.66     1058.38     42.92 o
   1   2   3     1174.66     1128.20     36.25 o
   1   2   3     1174.66     1125.98     41.36 o
  -1   2  -3     1174.67     1142.88     48.25 o
   1   2   3     1174.66     1054.60     47.14 o
  -2  -2  -3      933.17      861.38     42.70 o
   2  -2   3      933.18      904.07     34.69 o
   2  -2   3      933.18      922.31     36.02 o
   2  -2   3      933.18      959.22     38.69 o
   2   2   3      933.17      893.40     39.58 o
   2   2   3      933.17      942.99     34.47 o
   2   2   3      933.17      909.85     36.02 o
   2   2   3      933.17      909.85     34.69 o
   2   2   3      933.17      926.31     35.80 o
   3  -2   3        3.72        5.56      0.89 o
   3  -2   3        3.72        6.00      0.89 o
  -3  -2  -3        3.72        6.45      2.89 o
   3  -2   3        3.72        4.89      0.89 o
   3   2   3        3.72        5.11      0.44 o
   3   2   3        3.72        5.56      0.89 o
   3   2   3        3.72        5.34      0.44 o
   4  -2   3      418.60      412.68     19.35 o
  -4  -2  -3      418.60      397.11     13.34 o
  -4  -2  -3      418.60      376.43     17.79 o
   4  -2   3      418.60      398.89     19.12 o
   4  -2   3      418.60      407.78     20.01 o
   4   2   3      418.60      391.77     16.01 o
   4   2   3      418.60      404.67     15.57 o
   4   2   3      418.60      396.22     17.57 o
   4   2   3      418.60      424.68     16.90 o
  -5  -2  -3       25.57       28.02      1.33 o
   5  -2   3       25.57       31.58      2.00 o
  -5  -2  -3       25.57       32.24      2.45 o
   5  -2   3       25.57       30.91      1.78 o
   5   2   3       25.57       33.13      1.56 o
   5   2   3       25.57       33.36      2.67 o
   5   2   3       25.57       30.46      2.00 o
   5   2   3       25.57       27.35      1.56 o
   6  -2   3       17.54       16.90      1.33 o
   6  -2   3       17.54       18.23      1.56 o
   6   2   3       17.54       14.68      1.78 o
   6   2   3       17.54       15.79      1.33 o
   6   2   3       17.54       13.79      1.11 o
   7  -2   3       41.77       43.14      2.45 o
  -7  -2  -3       41.77       53.37      5.56 o
   7  -2   3       41.77       40.03      2.45 o
   7   2   3       41.77       42.92      2.45 o
   7   2   3       41.77       39.36      2.00 o
   7   2   3       41.77       37.80      2.45 o
  -8  -2  -3       21.36       22.01      3.78 o
   8  -2   3       21.36       22.24      2.00 o
   8  -2   3       21.36       22.01      2.67 o
   8   2   3       21.36       20.68      1.56 o
   8   2   3       21.36       20.01      1.33 o
   8   2   3       21.36       21.13      1.33 o
   8   2   3       21.36       19.57      1.56 o
   9  -2   3       76.31       72.49      4.00 o
  -9  -2  -3       76.31       75.16      4.23 o
   9  -2   3       76.31       70.49      3.78 o
   9   2   3       76.31       70.49      4.89 o
   9   2   3       76.31       69.38      3.34 o
  -9   2  -3       76.31       67.82      6.45 o
   9   2   3       76.31       68.94      3.56 o
   9   2   3       76.31       68.27      3.11 o
  10  -2   3       46.44       40.69      3.78 o
  10  -2   3       46.44       42.70      2.89 o
 -10  -2  -3       46.44       46.70      3.11 o
 -10   2  -3       46.44       42.47      5.78 o
  10   2   3       46.44       47.59      2.45 o
  10   2   3       46.44       43.36      2.22 o
  10   2   3       46.44       43.81      2.45 o
 -11  -2  -3      296.01      286.84     13.12 o
  11  -2   3      296.01      280.39     16.68 o
  11   2   3      296.01      280.61     11.56 o
  11   2   3      296.01      276.16     11.34 o
  11   2   3      296.01      282.83     21.35 o
  12  -2   3        0.17       -1.56      1.56 o
 -12  -2  -3        0.17        0.22      2.89 o
  12  -2   3        0.17       -0.22      0.89 o
  12   2   3        0.17        0.00      0.44 o
  12   2   3        0.17        1.33      0.89 o
  13  -2   3       24.05       32.69      2.89 o
 -13  -2  -3       24.05       23.13      1.56 o
  13   2   3       24.05       26.91      2.00 o
 -14  -2  -3       27.28       25.35      1.78 o
  14  -2   3       27.28       24.68      2.89 o
  14   2   3       27.28       26.46      2.00 o
  15  -2   3        0.00       -1.11      1.78 o
 -15  -2  -3        0.00        0.00      1.11 o
  15   2   3        0.00        0.22      0.89 o
  16  -2   3        0.82        0.67      1.78 o
 -16  -2  -3        0.82        0.89      0.89 o
  16   2   3        0.82        0.00      2.22 o
  15   3  -3        1.43        2.45      0.89 o
  14   3  -3       21.30       25.35      3.11 o
  14   3  -3       21.30       24.02      3.78 o
  13   3  -3        9.41       10.23      1.11 o
  13   3  -3        9.41       11.56      1.56 o
  12   3  -3      157.18      148.74      8.45 o
  12   3  -3      157.18      136.96      6.45 o
  11   3  -3       84.63       76.05      4.23 o
  11   3  -3       84.63       86.72      4.23 o
  10   3  -3        0.56        2.22      2.67 o
  10   3  -3        0.56       13.34      1.56 o
   9   3  -3      302.82      255.04     10.23 o
   9   3  -3      302.82      244.14     10.90 o
   8  -3  -3       38.72       39.14      2.67 o
   8   3  -3       38.72       37.36      2.22 o
  -8   3   3       38.72       38.91      2.22 o
   8   3  -3       38.72       35.13      2.67 o
   7  -3  -3       80.78       83.83      4.67 o
  -7   3   3       80.78       80.72      4.00 o
  -7   3   3       80.78       75.83      3.56 o
   7   3  -3       80.78       82.94      3.56 o
   7   3  -3       80.78       80.94      4.45 o
   6  -3  -3      141.64      118.72      6.23 o
   6   3  -3      141.64      126.95      5.11 o
   6   3  -3      141.64      116.06      6.89 o
  -6   3   3      141.64      131.40      5.78 o
   6   3  -3      141.64      119.84      5.56 o
  -6   3   3      141.64      120.28      5.34 o
  -5  -3   3      108.50      112.28      4.67 o
   5  -3  -3      108.50      111.61      6.00 o
  -5   3   3      108.50      118.06      5.11 o
   5   3  -3      108.50      115.83      5.34 o
   5   3  -3      108.50      115.39      6.00 o
  -5   3   3      108.50      124.06      5.56 o
   4  -3  -3       46.34       33.80      2.45 o
  -4  -3   3       46.34       34.25      2.00 o
   4   3  -3       46.34       37.14      2.22 o
  -4   3   3       46.34       33.13      2.00 o
  -4   3   3       46.34       33.13      2.00 o
   4   3  -3       46.34       35.36      2.89 o
   3  -3  -3      312.62      287.50     13.12 o
   3   3  -3      312.62      282.17     12.90 o
   3   3  -3      312.62      279.72     11.79 o
  -3   3   3      312.62      275.50     11.34 o
  -2  -3   3       19.80       21.35      1.11 o
  -2  -3   3       19.80       24.68      1.78 o
  -2  -3   3       19.80       22.01      1.56 o
   2  -3  -3       19.80       20.68      2.00 o
   2  -3  -3       19.80       24.68      2.00 o
  -2  -3   3       19.80       22.24      2.00 o
   2   3  -3       19.80       24.02      2.00 o
  -2   3   3       19.80       22.01      1.56 o
  -2   3   3       19.80       21.57      1.33 o
  -1  -3   3        0.07        2.22      0.89 o
  -1  -3   3        0.07        2.00      0.44 o
  -1  -3   3        0.07        2.00      0.67 o
   1  -3  -3        0.07        0.89      2.00 o
  -1  -3   3        0.07        1.33      0.89 o
   1  -3  -3        0.07        0.89      1.11 o
  -1   3   3        0.07        0.22      0.67 o
  -1   3   3        0.07        2.00      0.89 o
  -1   3   3        0.07        1.33      4.23 o
   0  -3   3       68.98       66.71      3.34 o
   0  -3   3       68.98       63.60      3.34 o
   0  -3   3       68.98       65.38      3.11 o
   0   3   3       68.98       66.49      2.89 o
   0   3   3       68.98       64.04      3.11 o
   0   3   3       68.98       65.82      6.00 o
   1  -3   3      348.43      381.54     15.57 o
  -1  -3  -3      348.43      370.43     17.12 o
   1  -3   3      348.43      404.00     16.90 o
   1  -3   3      348.43      376.65     17.57 o
   1  -3   3      348.43      393.33     35.58 o
   1   3   3      348.43      375.54     18.90 o
   1   3   3      348.43      373.32     15.57 o
   1   3   3      348.43      391.33     14.68 o
   2  -3   3      888.68      886.28     38.03 o
   2  -3   3      888.68      863.82     34.25 o
  -2  -3  -3      888.68      846.26     71.38 o
   2  -3   3      888.68      845.14     32.91 o
   2  -3   3      888.68      895.62     36.69 o
   2   3   3      888.68      866.71     28.69 o
   2   3   3      888.68      828.69     34.02 o
   2   3   3      888.68      844.03     40.25 o
   3  -3   3       71.65       66.93      3.34 o
  -3  -3  -3       71.65       68.05      4.45 o
   3  -3   3       71.65       71.60      6.89 o
   3  -3   3       71.65       72.72      5.78 o
   3   3   3       71.65       73.60      2.89 o
   3   3   3       71.65       71.83      3.34 o
   3   3   3       71.65       69.82      5.56 o
   3   3   3       71.65       65.15      4.00 o
   3   3   3       71.65       70.49      2.67 o
  -4  -3  -3       45.51       50.48      3.78 o
   4  -3   3       45.51       48.03      3.78 o
   4  -3   3       45.51       51.81      4.00 o
   4  -3   3       45.51       59.37     11.79 o
   4   3   3       45.51       49.81      3.11 o
   4   3   3       45.51       49.14      2.67 o
   4   3   3       45.51       51.59      2.89 o
  -5  -3  -3      150.20      143.41      7.56 o
   5  -3   3      150.20      161.20      6.67 o
   5  -3   3      150.20      156.97      6.89 o
   5  -3   3      150.20      160.97      7.34 o
   5   3   3      150.20      158.97      6.45 o
   5   3   3      150.20      166.53      7.78 o
   5   3   3      150.20      156.08      6.89 o
   6  -3   3        5.90        8.01      1.33 o
   6  -3   3        5.90        6.45      1.11 o
  -6  -3  -3        5.90        7.56      1.33 o
   6  -3   3        5.90        8.67      1.33 o
   6   3   3        5.90        7.56      2.00 o
   6   3   3        5.90        6.45      2.00 o
   7  -3   3       10.10       10.45      1.33 o
   7  -3   3       10.10       10.23      1.33 o
  -7  -3  -3       10.10        9.56      1.56 o
   7  -3   3       10.10       10.01      1.56 o
   7   3   3       10.10        8.67      1.11 o
   7   3   3       10.10       11.79      1.56 o
  -8  -3  -3        3.56        3.78      1.33 o
   8  -3   3        3.56        4.89      1.11 o
   8  -3   3        3.56        4.00      1.33 o
   8  -3   3        3.56        5.78      1.11 o
   8   3   3        3.56        2.00      1.33 o
   8   3   3        3.56        4.00      1.11 o
   9  -3   3       28.04       28.02      2.22 o
   9  -3   3       28.04       29.35      6.45 o
   9  -3   3       28.04       26.68      2.00 o
   9   3   3       28.04       22.46      1.78 o
   9   3   3       28.04       25.13      2.22 o
  10  -3   3        1.20        2.45      1.11 o
  10  -3   3        1.20       -0.22      1.33 o
  10  -3   3        1.20        0.67      1.11 o
  10   3   3        1.20        0.22      1.11 o
  10   3   3        1.20        0.67      0.67 o
  11  -3   3       28.54       29.35      2.67 o
  11  -3   3       28.54       25.35      2.22 o
  11  -3   3       28.54       27.80      2.45 o
  11   3   3       28.54       26.24      1.78 o
  11   3   3       28.54       30.91      2.45 o
  12  -3   3        0.38        1.11      1.56 o
  12   3   3        0.38        2.45      0.67 o
  12   3   3        0.38        3.11      1.11 o
  13  -3   3        0.32       -0.22      1.56 o
  13   3   3        0.32        1.56      2.00 o
  13   3   3        0.32        1.33      1.11 o
  14  -3   3        1.05       -1.56      1.56 o
  14   3   3        1.05        1.33      1.11 o
  14   3   3        1.05       -0.44      0.67 o
  15  -3   3        1.55       -0.89      2.00 o
  15   3   3        1.55        0.00      1.11 o
  14   4  -3       43.53       37.14      3.11 o
  14   4  -3       43.53       40.03      2.67 o
  13   4  -3      214.77      198.11     12.23 o
  13   4  -3      214.77      202.11      9.12 o
  12   4  -3      344.35      307.29     13.34 o
  12   4  -3      344.35      320.41     14.23 o
  11   4  -3      139.24      110.30      9.56 o
  11   4  -3      139.24      116.72      7.34 o
  10   4  -3        8.62        4.67      1.56 o
  10   4  -3        8.62        6.89      1.11 o
   9  -4  -3       18.95       15.79      2.22 o
   9   4  -3       18.95       11.56      4.45 o
   9   4  -3       18.95       13.34      3.11 o
   8  -4  -3       36.20       25.57      2.67 o
   8   4  -3       36.20       22.68      2.67 o
   8   4  -3       36.20       26.24      1.78 o
   7  -4  -3        9.96       14.45      2.22 o
  -7   4   3        9.96       11.79      1.33 o
   7   4  -3        9.96       12.68      1.78 o
   7   4  -3        9.96       12.68      1.33 o
   6  -4  -3       14.82       14.23      2.00 o
   6   4  -3       14.82       13.12      1.78 o
   6   4  -3       14.82       10.01      1.11 o
  -6   4   3       14.82       13.34      1.33 o
   5  -4  -3       57.97       42.92      3.11 o
  -5   4   3       57.97       42.92      2.67 o
  -5   4   3       57.97       38.25      2.89 o
  -5   4   3       57.97       42.92      2.45 o
   5   4  -3       57.97       42.92      2.89 o
   4  -4  -3        8.35        9.34      2.00 o
  -4   4   3        8.35        8.23      1.33 o
   4   4  -3        8.35        8.89      1.56 o
  -4   4   3        8.35       13.12      1.33 o
  -3  -4   3       76.42       70.94      3.78 o
  -3   4   3       76.42       78.72      4.23 o
  -3   4   3       76.42       70.27      3.56 o
  -3   4   3       76.42       70.49      3.56 o
   2  -4  -3       68.41       54.04      3.56 o
  -2  -4   3       68.41       53.37      3.11 o
   2   4  -3       68.41       52.03      3.34 o
  -2   4   3       68.41       52.70      2.89 o
  -2   4   3       68.41       55.82      2.67 o
  -1  -4   3       86.58       77.16      4.23 o
  -1  -4   3       86.58       73.16      3.78 o
   1  -4  -3       86.58       72.94      4.45 o
  -1  -4   3       86.58       69.82      3.11 o
   1   4  -3       86.58       71.16      4.00 o
  -1   4   3       86.58       74.05      4.67 o
  -1   4   3       86.58       74.94      3.78 o
   0  -4  -3      219.00      220.35     12.90 o
   0  -4   3      219.00      217.01      8.67 o
   0  -4   3      219.00      230.13     10.23 o
   0  -4   3      219.00      216.34     10.23 o
   0  -4  -3      219.00      210.79     10.67 o
   0   4   3      219.00      222.57      8.67 o
   0   4   3      219.00      217.46      9.34 o
   1  -4   3       34.96       25.80      1.78 o
  -1  -4  -3       34.96       27.35      2.45 o
   1  -4   3       34.96       24.46      2.22 o
   1  -4   3       34.96       25.13      2.45 o
   1  -4   3       34.96       26.02      2.00 o
   1   4   3       34.96       32.69      5.56 o
   2  -4   3       67.12       72.94      3.34 o
   2  -4   3       67.12       81.17      6.89 o
  -2  -4  -3       67.12       74.94      4.23 o
   2  -4   3       67.12       72.49      3.78 o
   2  -4   3       67.12       82.50     26.24 o
   2   4   3       67.12       67.82      3.11 o
   2   4   3       67.12       70.27      3.78 o
  -3  -4  -3       79.76       70.94      5.34 o
   3  -4   3       79.76       74.05      4.67 o
   3  -4   3       79.76       60.93      5.11 o
   3  -4   3       79.76       72.27      4.89 o
   3  -4   3       79.76       74.27      3.56 o
   3   4   3       79.76       76.50      2.89 o
   3   4   3       79.76       70.27      4.45 o
   3   4   3       79.76       76.05      3.11 o
   4  -4   3        3.89        3.56      1.11 o
   4  -4   3        3.89        5.78      1.33 o
   4  -4   3        3.89        4.00      3.11 o
   4   4   3        3.89        3.78      1.78 o
   4   4   3        3.89        4.23      1.33 o
   5  -4   3      144.04      133.85      6.45 o
   5  -4   3      144.04      129.18      6.00 o
   5  -4   3      144.04      122.50      5.78 o
   5   4   3      144.04      120.06      6.00 o
   5   4   3      144.04      131.40      5.56 o
   6  -4   3        2.19        1.11      2.45 o
   6  -4   3        2.19        2.45      1.11 o
   6  -4   3        2.19        2.45      1.11 o
   6   4   3        2.19        0.44      1.33 o
   6   4   3        2.19        1.56      0.89 o
   7  -4   3      104.99       87.17      5.34 o
   7  -4   3      104.99       92.73      5.11 o
   7  -4   3      104.99       92.51      4.89 o
   7   4   3      104.99       92.06      4.23 o
   7   4   3      104.99       95.17      5.34 o
   8  -4   3        0.01        0.00      2.67 o
   8  -4   3        0.01        0.44      1.11 o
   8  -4   3        0.01        0.00      2.00 o
   8   4   3        0.01        0.00      0.67 o
   8   4   3        0.01       -0.89      1.11 o
   9  -4   3        5.11        6.67      1.56 o
   9  -4   3        5.11        9.78      4.23 o
   9  -4   3        5.11        7.12      1.56 o
   9   4   3        5.11        9.12      2.45 o
   9   4   3        5.11        5.56      0.89 o
  10  -4   3       48.21       39.80      3.56 o
  10  -4   3       48.21       45.36      3.34 o
  10  -4   3       48.21       42.70      3.78 o
  10   4   3       48.21       41.14      2.89 o
  10   4   3       48.21       41.36      2.89 o
  11  -4   3        0.56        3.56      1.56 o
  11   4   3        0.56        0.00      0.89 o
  12  -4   3        0.19        0.67      1.56 o
  12   4   3        0.19        1.56      0.89 o
  13  -4   3        5.73        9.56      2.22 o
  13   4   3        5.73       13.56      1.78 o
  13   4   3        5.73        9.78      1.33 o
  14  -4   3        0.33       -1.33      2.67 o
  14   4   3        0.33        0.00      0.89 o
  14   4   3        0.33        1.78      1.33 o
 -12   5   3        1.06        2.89      1.78 o
  12   5  -3        1.06        0.89      1.78 o
  12   5  -3        1.06        1.11      1.11 o
 -11   5   3        0.02        1.56      1.56 o
  11   5  -3        0.02       -0.89      1.11 o
  11   5  -3        0.02       -0.67      2.45 o
 -10   5   3        3.95        8.67      2.00 o
  10   5  -3        3.95        4.67      2.22 o
  10   5  -3        3.95        8.01      2.00 o
   9  -5  -3        6.94        6.67      2.22 o
   9   5  -3        6.94        8.23      2.67 o
   9   5  -3        6.94        6.00      1.33 o
  -9   5   3        6.94        6.67      1.78 o
   8  -5  -3        2.06        1.56      1.56 o
   8   5  -3        2.06        0.22      0.89 o
   8   5  -3        2.06        0.22      1.56 o
  -8   5   3        2.06        4.23      1.78 o
   7  -5  -3        9.57       10.01      2.00 o
  -7   5   3        9.57       11.12      4.67 o
   7   5  -3        9.57       11.12      2.00 o
   7   5  -3        9.57       13.12      1.56 o
   6  -5  -3        2.87        5.56      1.78 o
  -6   5   3        2.87        7.78      1.11 o
   6   5  -3        2.87        4.89      1.11 o
  -6   5   3        2.87        6.67      1.33 o
   6   5  -3        2.87        6.00      1.78 o
   5  -5  -3      158.90      162.75      8.67 o
  -5   5   3      158.90      167.65      7.12 o
   5   5  -3      158.90      163.64      7.78 o
  -5   5   3      158.90      161.20      7.34 o
   4  -5  -3        4.39        4.23      3.11 o
  -4   5   3        4.39        3.34      1.11 o
  -4   5   3        4.39        2.00      1.11 o
   4   5  -3        4.39        4.23      1.56 o
   3  -5  -3       14.31       17.12      2.45 o
   3   5  -3       14.31       13.79      2.22 o
  -3   5   3       14.31       15.79      2.00 o
   2  -5  -3       13.27       10.45      2.00 o
  -2   5   3       13.27        9.56      1.56 o
   2   5  -3       13.27       11.34      2.00 o
   1  -5  -3        0.15        1.56      1.56 o
   1   5  -3        0.15        0.67      1.33 o
  -1   5   3        0.15       -1.11      1.11 o
   0  -5  -3        8.84       10.45      2.00 o
   0   5   3        8.84       10.23      1.78 o
   0   5  -3        8.84        8.89      1.78 o
   1  -5   3        3.98        4.23      1.78 o
  -1  -5  -3        3.98        4.00      1.56 o
  -1   5  -3        3.98        2.45      1.56 o
   1   5   3        3.98        3.34      1.33 o
   2  -5   3        4.04        3.11      1.56 o
   2  -5   3        4.04        2.45      1.56 o
   2   5   3        4.04        2.22      1.33 o
  -2   5  -3        4.04        1.11      1.33 o
   3  -5   3       22.14       21.13      2.45 o
   3   5   3       22.14       18.90      1.33 o
   3   5   3       22.14       22.24      2.45 o
   4  -5   3      105.82       99.84      5.34 o
   4  -5   3      105.82       99.18      5.56 o
   4  -5   3      105.82       92.95      4.67 o
   4   5   3      105.82       99.62      8.67 o
   4   5   3      105.82       96.51      4.23 o
   5  -5   3        5.79        2.89      1.33 o
   5  -5   3        5.79        2.00      1.33 o
   5  -5   3        5.79        3.56      1.56 o
   5   5   3        5.79        5.78      1.56 o
   5   5   3        5.79        4.00      0.89 o
   6  -5   3        0.14        0.89     12.68 o
   6  -5   3        0.14        0.00      2.89 o
   6  -5   3        0.14       -0.89      1.11 o
   6   5   3        0.14        0.00      0.67 o
   6   5   3        0.14        0.67      1.56 o
   7  -5   3       23.64       27.35      2.67 o
   7  -5   3       23.64       23.79      2.45 o
   7  -5   3       23.64       14.45      2.22 o
   7   5   3       23.64       25.35      2.67 o
   7   5   3       23.64       20.90      1.78 o
   8  -5   3       38.35       38.47      3.56 o
   8  -5   3       38.35       43.14      3.34 o
   8  -5   3       38.35       42.25      3.11 o
   8   5   3       38.35       44.03      6.00 o
   8   5   3       38.35       40.47      5.11 o
   9  -5   3       39.10       40.25      7.56 o
   9  -5   3       39.10       28.24      2.89 o
   9   5   3       39.10       34.47      2.22 o
   9   5   3       39.10       38.69      3.11 o
  10  -5   3       10.45        8.01      2.00 o
  10   5   3       10.45       10.90      5.34 o
  10   5   3       10.45        6.89      1.11 o
  11  -5   3       18.13       17.79      3.11 o
  11   5   3       18.13       18.01      1.78 o
  11   5   3       18.13       17.12      2.45 o
   8  -6  -3        0.09        1.33      1.78 o
   8   6  -3        0.09        0.89      2.22 o
   8   6  -3        0.09       -0.89      0.89 o
   7  -6  -3        0.47        0.22      1.56 o
   7   6  -3        0.47       -0.67      0.89 o
   7   6  -3        0.47       -1.78      1.78 o
   6  -6  -3        8.43       11.56     24.91 o
   6   6  -3        8.43       11.12      2.45 o
   5  -6  -3       11.05       13.56      2.45 o
   5   6  -3       11.05       13.56      2.45 o
   4  -6  -3        1.90        1.78      1.56 o
  -4   6   3        1.90        2.22      1.56 o
   4   6  -3        1.90        4.89      2.00 o
   3  -6  -3        2.52        2.67      4.23 o
  -3   6   3        2.52        0.22      1.33 o
   3   6  -3        2.52        0.00      1.56 o
   2  -6  -3        8.15        9.56      2.22 o
   2   6  -3        8.15       10.01      2.22 o
  -2   6   3        8.15        7.78      1.78 o
   1  -6  -3        0.00       -0.22      1.56 o
   1   6  -3        0.00        0.00      1.78 o
  -1   6   3        0.00        0.44      2.67 o
   0  -6  -3       15.99       16.46      2.67 o
   0   6  -3       15.99       20.24      2.89 o
   0   6   3       15.99       17.57      2.45 o
  -1  -6  -3       97.59       98.29      6.00 o
   1   6   3       97.59       90.28      5.11 o
  -1   6  -3       97.59       99.84      5.56 o
  -2  -6  -3       90.03      102.29      6.23 o
  -2   6  -3       90.03       96.51      5.78 o
   2   6   3       90.03       98.51      5.78 o
  -3  -6  -3       14.24       17.57      2.67 o
  -3   6  -3       14.24       12.68      2.45 o
   3   6   3       14.24       16.68      2.67 o
   4   6   3       32.69       34.02      3.34 o
  -4   6  -3       32.69       27.80      3.11 o
   5  -6   3       23.58       28.91      3.11 o
   5   6   3       23.58       24.24      1.78 o
  -5   6  -3       23.58       26.68      3.11 o
   5   6   3       23.58       33.13      3.11 o
   6  -6   3        0.04        3.34      1.11 o
  -6   6  -3        0.04        3.34      1.11 o
   6   6   3        0.04       -0.67      1.33 o
   6   6   3        0.04       -1.56      1.56 o
   7  -6   3        8.02       15.79      2.45 o
   7  -6   3        8.02       14.68      2.45 o
  -7   6  -3        8.02       13.79      2.22 o
   7   6   3        8.02       12.01      1.56 o
   7   6   3        8.02       14.23      2.45 o
 -16   0   4        1.50       -1.11      1.56 o
 -16   0   4        1.50        0.00      0.89 o
 -14   0   4       16.83       17.12      1.56 o
 -14   0   4       16.83       23.79      2.22 o
 -12   0   4      222.67      123.39      5.56 o
 -10   0   4      203.97      210.12      7.56 o
  10   0  -4      203.97      179.43      7.78 o
 -10   0   4      203.97      203.23      8.23 o
  -8   0   4      383.60      312.41     12.45 o
  -8   0   4      383.60      327.98     10.90 o
   8   0  -4      383.60      310.63     12.45 o
  -6   0   4      130.71      114.05      4.89 o
   6   0  -4      130.71      112.72      4.67 o
  -6   0   4      130.71      116.95      4.67 o
   6   0  -4      130.71      116.50      4.45 o
   4   0  -4      115.51       88.73      4.00 o
   4   0  -4      115.51       69.60      3.34 o
  -4   0   4      115.51       84.72      3.11 o
  -4   0   4      115.51       82.50      3.56 o
  -4   0   4      115.51       86.28      3.78 o
   2   0  -4     1255.19     1149.55     50.26 o
  -2   0   4     1255.19     1132.65     44.03 o
  -2   0   4     1255.19     1128.65     43.14 o
  -2   0   4     1255.19     1165.34     38.03 o
   0   0  -4      330.67      273.72     12.90 o
   0   0   4      330.67      271.05      9.12 o
   0   0   4      330.67      279.05     10.90 o
   0   0   4      330.67      283.06     11.12 o
   0   0   4      330.67      260.60     10.67 o
  -2   0  -4      377.16      323.75     14.01 o
   2   0   4      377.16      328.64     24.91 o
   2   0   4      377.16      313.97     12.45 o
   2   0   4      377.16      312.19     12.90 o
   2   0   4      377.16      329.09     12.90 o
   4   0   4     1724.51     1686.73     62.93 o
   4   0   4     1724.51     1610.03     64.04 o
   4   0   4     1724.51     1590.91     72.49 o
   4   0   4     1724.51     1684.51     64.93 o
  -4   0  -4     1724.51     1634.05     70.49 o
   6   0   4      193.41      173.43      7.12 o
  -6   0  -4      193.41      171.20      7.78 o
   6   0   4      193.41      176.32      7.12 o
   6   0   4      193.41      174.54      8.45 o
  -8   0  -4      310.63      305.52     14.01 o
   8   0   4      310.63      330.87     12.90 o
   8   0   4      310.63      322.64     12.90 o
  10   0   4       33.60       24.46      1.56 o
 -10   0  -4       33.60       22.90      1.56 o
  10   0   4       33.60       24.68      2.00 o
  12   0   4        0.87        4.45      1.33 o
  12   0   4        0.87        1.78      1.56 o
  14   0   4      346.33      339.74     13.79 o
  14   0   4      346.33      339.52     14.01 o
  16   0   4      218.54      219.24      9.78 o
 -17  -1   4       71.94       74.05      3.78 o
 -17   1   4       71.94       82.50      3.56 o
 -16  -1   4       22.96       34.02      2.89 o
 -16  -1   4       22.96       35.13      2.67 o
 -16   1   4       22.96       36.47      6.67 o
 -15  -1   4       12.29       12.01      2.45 o
 -15  -1   4       12.29       22.01      2.22 o
 -15   1   4       12.29       13.79      5.56 o
 -14  -1   4       24.34       38.03      3.56 o
 -14  -1   4       24.34       43.81      3.11 o
 -14   1   4       24.34       40.69      4.23 o
 -13  -1   4       76.76       78.27      4.67 o
 -13  -1   4       76.76       72.05      4.00 o
 -13   1   4       76.76       78.50      4.23 o
 -12  -1   4       76.85       61.60      3.34 o
 -12  -1   4       76.85       60.04      4.00 o
  12   1  -4       76.85       64.04      2.67 o
 -12   1   4       76.85       61.15      3.56 o
 -11  -1   4        4.78        3.78      0.67 o
 -11   1   4        4.78        5.78      1.33 o
  11   1  -4        4.78        5.78      0.67 o
  11   1  -4        4.78        5.56      0.89 o
 -10  -1   4      153.71      166.98      6.89 o
 -10  -1   4      153.71      159.86      6.00 o
  10   1  -4      153.71      158.75      6.67 o
  10   1  -4      153.71      166.53      7.12 o
 -10   1   4      153.71      177.43      7.12 o
  10   1  -4      153.71      164.31      8.67 o
   9   1  -4        1.59        2.22      0.67 o
   9   1  -4        1.59        2.45      0.44 o
  -8  -1   4       59.19       69.82      5.34 o
  -8  -1   4       59.19       68.71      2.67 o
   8   1  -4       59.19       62.49      4.23 o
   8   1  -4       59.19       73.83      3.11 o
  -8   1   4       59.19       79.61      5.34 o
   8   1  -4       59.19       68.49      3.78 o
  -8   1   4       59.19       68.71      4.00 o
  -7  -1   4      233.26      248.81      9.78 o
  -7  -1   4      233.26      254.82      8.89 o
   7   1  -4      233.26      257.93     10.23 o
  -7   1   4      233.26      207.89     10.23 o
   7   1  -4      233.26      258.15      9.78 o
   7   1  -4      233.26      249.92     11.34 o
  -7   1   4      233.26      269.71      9.78 o
  -6  -1   4       62.66       63.15      2.45 o
   6  -1  -4       62.66       65.15      3.56 o
  -6  -1   4       62.66       60.26      2.89 o
  -6   1   4       62.66       73.38      3.11 o
   6   1  -4       62.66       62.26      2.89 o
   6   1  -4       62.66       60.93      2.67 o
   6   1  -4       62.66       59.82      3.11 o
  -6   1   4       62.66       66.27      3.11 o
   5  -1  -4      393.82      388.44     17.12 o
  -5  -1   4      393.82      386.21     13.12 o
   5  -1  -4      393.82      405.78     17.79 o
   5   1  -4      393.82      397.33     15.57 o
   5   1  -4      393.82      364.20     15.34 o
  -5   1   4      393.82      389.55     15.34 o
  -5   1   4      393.82      396.89     17.12 o
  -5   1   4      393.82      407.34     15.57 o
  -4  -1   4      656.06      634.58     20.90 o
  -4  -1   4      656.06      630.80     26.46 o
  -4  -1   4      656.06      606.56     24.24 o
  -4  -1   4      656.06      623.02     24.68 o
   4  -1  -4      656.06      611.23     29.80 o
   4  -1  -4      656.06      597.44     27.57 o
  -4  -1   4      656.06      648.37     27.57 o
  -4   1   4      656.06      630.58     26.91 o
  -4   1   4      656.06      657.71     24.02 o
  -4   1   4      656.06      611.01     24.02 o
  -3  -1   4      235.18      265.93     11.34 o
  -3  -1   4      235.18      251.48      9.78 o
   3  -1  -4      235.18      257.48     11.79 o
   3  -1  -4      235.18      245.25     11.12 o
  -3  -1   4      235.18      257.04      8.67 o
  -3  -1   4      235.18      256.59     10.23 o
  -3  -1   4      235.18      258.15     11.12 o
  -3   1   4      235.18      261.71      8.45 o
  -3   1   4      235.18      249.70     10.01 o
  -3   1   4      235.18      251.48     11.12 o
  -3   1   4      235.18      247.92     10.01 o
  -3   1   4      235.18      258.60      9.78 o
  -2  -1   4      782.04      761.78     30.46 o
  -2  -1   4      782.04      744.65     29.13 o
   2  -1  -4      782.04      772.90     34.25 o
  -2  -1   4      782.04      768.23     36.47 o
   2  -1  -4      782.04      812.23     33.13 o
  -2   1   4      782.04      792.00     33.13 o
  -2   1   4      782.04      773.79     26.02 o
  -2   1   4      782.04      739.76     29.35 o
  -2   1   4      782.04      774.67     30.02 o
  -1  -1   4        5.09        7.56      0.89 o
  -1  -1   4        5.09        8.01      0.89 o
  -1  -1   4        5.09        6.67      0.89 o
  -1   1   4        5.09        6.89      0.89 o
  -1   1   4        5.09        6.89      0.44 o
   0  -1   4     1512.23     1454.15     55.37 o
   0  -1  -4     1512.23     1401.03     60.93 o
   0  -1   4     1512.23     1471.05     53.37 o
   0   1   4     1512.23     1425.04     60.71 o
   0   1   4     1512.23     1297.62     55.37 o
   0   1   4     1512.23     1402.58     54.70 o
   0   1   4     1512.23     1448.82     46.92 o
   0   1   4     1512.23     1433.27     53.37 o
  -1  -1  -4     1430.26     1289.84     56.48 o
   1  -1   4     1430.26     1276.94     52.03 o
   1  -1   4     1430.26     1274.94     49.59 o
   1   1   4     1430.26     1290.29     49.59 o
   1   1   4     1430.26     1408.14     56.48 o
   1   1   4     1430.26     1286.73     44.47 o
   1   1   4     1430.26     1301.41     50.92 o
   1   1   4     1430.26     1373.90     51.37 o
   2  -1   4        4.29        4.23      0.67 o
   2  -1   4        4.29        3.11      0.67 o
   2   1   4        4.29        3.56      0.67 o
   3  -1   4       79.07       73.16      3.56 o
  -3  -1  -4       79.07       92.95      3.78 o
   3   1   4       79.07       74.27      3.34 o
   4  -1   4        0.43       -0.44      0.67 o
   4  -1   4        0.43        0.22      0.44 o
   4   1   4        0.43        0.00      0.44 o
   5  -1   4      105.99       87.84      4.23 o
  -5  -1  -4      105.99       94.73      4.45 o
   5  -1   4      105.99       90.51      4.00 o
   5   1   4      105.99       90.95      4.45 o
   5   1   4      105.99       97.84      4.00 o
   5   1   4      105.99       93.84      4.00 o
   5   1   4      105.99       98.51      3.78 o
   6  -1   4      181.81      226.80      9.12 o
   6  -1   4      181.81      217.90      9.56 o
  -6  -1  -4      181.81      233.69     10.01 o
  -6   1  -4      181.81      201.67     10.01 o
   6   1   4      181.81      213.90      8.89 o
   6   1   4      181.81      219.90      9.78 o
   6   1   4      181.81      245.70      8.67 o
   6   1   4      181.81      221.46      9.12 o
   7  -1   4      111.92       98.07      4.23 o
   7  -1   4      111.92      100.07      4.89 o
   7   1   4      111.92       96.73      5.34 o
   7   1   4      111.92       94.06      4.67 o
   7   1   4      111.92       94.06      4.23 o
  -7   1  -4      111.92       92.51      6.00 o
   7   1   4      111.92      101.40      4.23 o
   8  -1   4      182.75      201.89      8.01 o
  -8  -1  -4      182.75      184.10      8.89 o
   8  -1   4      182.75      193.89      8.23 o
   8   1   4      182.75      189.66      9.56 o
   8   1   4      182.75      190.55      8.01 o
   8   1   4      182.75      198.78      7.78 o
   8   1   4      182.75      194.77      8.01 o
   9  -1   4      162.97      182.10      7.56 o
   9  -1   4      162.97      189.88     10.23 o
  -9  -1  -4      162.97      191.66      8.67 o
   9   1   4      162.97      178.54      7.12 o
   9   1   4      162.97      192.77      7.56 o
  -9   1  -4      162.97      180.54      8.23 o
   9   1   4      162.97      170.31      8.23 o
   9   1   4      162.97      188.10      8.01 o
  10  -1   4       55.57       49.14      3.11 o
 -10  -1  -4       55.57       50.70      5.34 o
  10  -1   4       55.57       47.81      2.45 o
  10   1   4       55.57       51.59      2.45 o
  10   1   4       55.57       47.81      2.89 o
 -10   1  -4       55.57       51.15      2.67 o
  10   1   4       55.57       49.14      2.67 o
  10   1   4       55.57       46.03      2.45 o
  11  -1   4        3.11        5.56      1.33 o
 -11  -1  -4        3.11        5.11      2.00 o
  11  -1   4        3.11        4.00      0.89 o
 -11   1  -4        3.11        3.34      0.89 o
  11   1   4        3.11        5.56      1.11 o
  11   1   4        3.11        4.45      0.67 o
  12  -1   4       56.10       63.38      3.78 o
  12  -1   4       56.10       58.93      3.11 o
 -12  -1  -4       56.10       59.60      5.34 o
  12   1   4       56.10       61.60      6.45 o
  12   1   4       56.10       65.15      3.11 o
  13  -1   4       90.13       89.39      8.67 o
  13  -1   4       90.13       88.50      4.00 o
  13   1   4       90.13       83.83      4.45 o
  13   1   4       90.13       82.28      4.00 o
  14  -1   4       45.11       40.47      2.45 o
  14  -1   4       45.11       43.36      3.78 o
  14   1   4       45.11       51.81      3.34 o
  14   1   4       45.11       50.48      2.67 o
  15  -1   4       27.84       27.13      3.34 o
  15   1   4       27.84       28.46      4.23 o
  15   1   4       27.84       31.80      2.89 o
  16  -1   4        0.32        4.67      1.78 o
  16   1   4        0.32        0.44      1.78 o
  16   1   4        0.32        2.89      1.11 o
  17  -1   4        2.43        5.56      2.22 o
 -17  -2   4        0.68       -0.89      6.89 o
 -17   2   4        0.68        3.11      5.34 o
 -16  -2   4       40.85       46.48     19.12 o
 -16   2   4       40.85       36.02      4.45 o
 -15  -2   4       40.38       45.14     16.23 o
 -15   2   4       40.38       43.81      3.56 o
 -14  -2   4        3.21        8.67      9.12 o
  14   2  -4        3.21        6.89      0.89 o
 -14   2   4        3.21        8.89      1.78 o
 -13  -2   4       52.17       55.82      3.56 o
  13   2  -4       52.17       52.26      3.78 o
 -13   2   4       52.17       50.26      2.89 o
  13   2  -4       52.17       48.03      4.00 o
  12   2  -4        9.69       10.45      1.33 o
 -11  -2   4       17.50       11.56      1.11 o
 -11  -2   4       17.50       12.68      1.33 o
 -11   2   4       17.50        9.56      3.78 o
  11   2  -4       17.50       12.68      1.56 o
  11   2  -4       17.50       10.67      1.33 o
 -10  -2   4       13.30       16.01      1.56 o
 -10  -2   4       13.30       15.57      1.33 o
 -10   2   4       13.30       15.34      1.33 o
  10   2  -4       13.30       13.12      1.56 o
  10   2  -4       13.30       17.12      2.45 o
  10   2  -4       13.30       15.79      1.56 o
  -9  -2   4       11.75       30.69      1.78 o
   9   2  -4       11.75       28.02      2.22 o
   9   2  -4       11.75       33.13      2.89 o
  -8  -2   4       10.13       17.34      1.11 o
   8  -2  -4       10.13       10.23      3.78 o
  -8  -2   4       10.13       19.57      1.33 o
   8   2  -4       10.13       13.56      1.33 o
   8   2  -4       10.13       10.90      1.56 o
   8   2  -4       10.13       15.57      1.56 o
  -7  -2   4      228.73      222.79     10.23 o
  -7  -2   4      228.73      227.24      9.34 o
   7  -2  -4      228.73      231.69     11.34 o
  -7   2   4      228.73      281.50     10.01 o
   7   2  -4      228.73      224.80     12.23 o
   7   2  -4      228.73      235.25     10.01 o
   7   2  -4      228.73      233.25      9.56 o
  -7   2   4      228.73      273.05     10.45 o
   6  -2  -4      315.82      301.74     14.01 o
  -6  -2   4      315.82      302.40     10.67 o
  -6  -2   4      315.82      288.39     11.79 o
   6   2  -4      315.82      299.51     14.68 o
  -6   2   4      315.82      296.18     13.12 o
   6   2  -4      315.82      299.07     12.45 o
  -6   2   4      315.82      305.74     15.57 o
   6   2  -4      315.82      316.19     12.01 o
   5  -2  -4       56.42       56.93      2.67 o
  -5  -2   4       56.42       45.36      2.45 o
   5  -2  -4       56.42       50.70      3.11 o
   5   2  -4       56.42       44.70      2.89 o
   5   2  -4       56.42       45.14      2.67 o
   4  -2  -4      233.03      231.69     10.90 o
  -4  -2   4      233.03      240.81     10.45 o
  -4  -2   4      233.03      226.80      9.12 o
   4  -2  -4      233.03      227.91     10.23 o
  -4  -2   4      233.03      239.25      9.56 o
  -4   2   4      233.03      231.47      9.34 o
  -4   2   4      233.03      233.91      9.56 o
   4   2  -4      233.03      228.58      9.56 o
  -4   2   4      233.03      226.80     10.23 o
  -3  -2   4        0.03        1.56      0.89 o
   3  -2  -4        0.03        2.45      0.67 o
  -3  -2   4        0.03        1.78      1.33 o
   3  -2  -4        0.03        0.89      0.89 o
  -3  -2   4        0.03        1.33      0.67 o
  -3   2   4        0.03        1.78      0.44 o
  -3   2   4        0.03        2.00      0.67 o
  -3   2   4        0.03        2.00      0.67 o
   2  -2  -4      206.88      225.02     10.45 o
  -2  -2   4      206.88      220.13      9.12 o
  -2  -2   4      206.88      222.79     12.68 o
  -2  -2   4      206.88      219.90      8.67 o
  -2   2   4      206.88      221.24      8.67 o
  -1  -2   4        6.76       14.01      1.33 o
  -1  -2   4        6.76       12.90      1.56 o
  -1  -2   4        6.76       14.01      1.11 o
  -1   2   4        6.76       14.45      1.11 o
   0  -2   4      717.91      701.74     48.70 o
   0  -2   4      717.91      690.84     27.13 o
   0  -2  -4      717.90      670.38     30.24 o
   0  -2   4      717.91      706.18     29.13 o
   0   2   4      717.90      682.17     30.02 o
   0   2   4      717.90      723.75     26.68 o
   0   2   4      717.90      681.50     27.35 o
   0   2   4      717.90      712.41     27.80 o
   1  -2   4      662.85      621.46     25.13 o
   1  -2   4      662.85      657.93     27.13 o
   1  -2   4      662.85      619.46     27.13 o
  -1  -2  -4      662.85      612.57     27.57 o
   1   2   4      662.85      632.13     24.68 o
   1   2   4      662.85      639.70     27.57 o
   1   2   4      662.85      629.24     24.46 o
  -1   2  -4      662.85      683.50     28.02 o
   1   2   4      662.85      629.24     21.57 o
   1   2   4      662.85      605.23     24.91 o
   2  -2   4       11.36       12.23      1.11 o
  -2  -2  -4       11.36       11.56      1.33 o
   2  -2   4       11.36       12.90      1.11 o
   2  -2   4       11.36       13.56      1.33 o
   2   2   4       11.36       14.23      0.89 o
   2   2   4       11.36       13.79      0.89 o
   2   2   4       11.36       11.79      1.33 o
   2   2   4       11.36       10.90      1.33 o
   2   2   4       11.36       16.01      0.89 o
   3  -2   4       22.09       28.91      2.22 o
   3  -2   4       22.09       28.02      1.78 o
   3  -2   4       22.09       36.02      5.11 o
   3   2   4       22.09       26.91      1.56 o
  -4  -2  -4      535.49      485.84     22.68 o
   4  -2   4      535.49      532.09     20.68 o
  -4  -2  -4      535.49      512.30     17.12 o
   4  -2   4      535.49      518.53     20.01 o
   4   2   4      535.49      509.19     20.46 o
   4   2   4      535.49      534.54     20.68 o
   4   2   4      535.49      518.30     22.46 o
   4   2   4      535.49      509.63     19.79 o
  -5  -2  -4       34.35       50.70      2.89 o
   5  -2   4       34.35       37.80      2.45 o
   5   2   4       34.35       52.03      2.22 o
   6  -2   4      462.70      444.92     17.79 o
   6  -2   4      462.70      452.04     21.13 o
  -6  -2  -4      462.70      438.03     19.57 o
   6   2   4      462.70      447.81     16.90 o
   6   2   4      462.70      428.02     19.35 o
   6   2   4      462.70      450.92     17.12 o
   6   2   4      462.70      441.14     17.79 o
  -7  -2  -4      139.94      114.94      5.78 o
   7  -2   4      139.94      117.39      5.34 o
   7  -2   4      139.94      117.83      6.67 o
   7   2   4      139.94      117.39      5.11 o
   7   2   4      139.94      122.06      6.23 o
   7   2   4      139.94      112.94      4.67 o
   7   2   4      139.94      116.72      5.56 o
   8  -2   4      234.58      208.12     12.23 o
  -8  -2  -4      234.58      200.56      9.56 o
   8  -2   4      234.58      207.67     10.45 o
   8   2   4      234.58      208.56      8.23 o
   8   2   4      234.58      213.90      8.23 o
   8   2   4      234.58      202.56      9.34 o
   8   2   4      234.58      197.89      8.45 o
   9  -2   4       45.09       30.69      2.22 o
   9  -2   4       45.09       36.91      2.67 o
  -9  -2  -4       45.09       35.80      2.67 o
   9   2   4       45.09       39.36      3.78 o
  -9   2  -4       45.09       40.03      3.78 o
   9   2   4       45.09       44.03      2.45 o
   9   2   4       45.09       36.47      2.22 o
 -10  -2  -4       16.94       19.79      2.22 o
  10  -2   4       16.94       14.68      2.00 o
  10  -2   4       16.94       17.57      1.78 o
  10   2   4       16.94       17.12      1.78 o
  10   2   4       16.94       18.90      1.33 o
  10   2   4       16.94       20.01      1.78 o
 -10   2  -4       16.94       19.35      5.56 o
 -11  -2  -4      150.24      132.29      9.56 o
  11  -2   4      150.24      130.29      6.67 o
  11  -2   4      150.24      132.73      6.45 o
  11   2   4      150.24      129.84      5.78 o
  11   2   4      150.24      132.96      7.78 o
  11   2   4      150.24      133.62      5.34 o
  12  -2   4        0.82        1.11      3.34 o
  12  -2   4        0.82        1.56      1.33 o
  12   2   4        0.82        0.67      1.11 o
  12   2   4        0.82        0.44      0.89 o
  13  -2   4        0.03       -0.22      0.89 o
  13  -2   4        0.03        0.67      1.56 o
  13   2   4        0.03        0.89      0.89 o
  14  -2   4       11.00       14.23      2.45 o
  14   2   4       11.00       15.12      1.78 o
 -15  -2  -4        0.63        2.00      0.89 o
  15  -2   4        0.63        2.22      1.78 o
  15   2   4        0.63        2.45      2.22 o
  16  -2   4       10.18        8.45      2.45 o
 -16  -2  -4       10.18        9.56      1.33 o
  16   2   4       10.18        7.34      1.33 o
 -16   3   4        0.01        1.33      3.11 o
  15   3  -4        7.11        6.00      1.11 o
 -15   3   4        7.11        7.78      2.00 o
 -14   3   4       13.82       27.57      3.11 o
  14   3  -4       13.82       30.91      3.11 o
  14   3  -4       13.82       26.02      2.00 o
  13   3  -4        1.49        0.89      1.11 o
  13   3  -4        1.49        2.89      1.33 o
  12   3  -4      110.11       94.51      4.45 o
  12   3  -4      110.11       88.28      4.67 o
  11   3  -4        6.08        6.23      2.00 o
  11   3  -4        6.08       10.90      1.56 o
  10   3  -4      254.31      234.58      9.56 o
  10   3  -4      254.31      231.47     10.01 o
   9  -3  -4      361.58      335.29     18.01 o
   9   3  -4      361.58      328.86     14.01 o
   9   3  -4      361.58      362.42     14.45 o
   8  -3  -4        0.35       -0.44      1.11 o
  -8   3   4        0.35       -0.22      0.89 o
   8   3  -4        0.35       -1.11      1.11 o
   8   3  -4        0.35       -0.67      0.67 o
   7  -3  -4       45.84       36.25     24.24 o
  -7   3   4       45.84       81.83      3.56 o
  -7   3   4       45.84       79.39      4.45 o
  -7   3   4       45.84       92.06      5.34 o
   7   3  -4       45.84       59.60      6.67 o
   6  -3  -4       98.12       88.28      4.89 o
  -6  -3   4       98.12       83.83      3.56 o
  -6   3   4       98.12       91.39      3.78 o
   6   3  -4       98.12       80.72      4.23 o
   6   3  -4       98.12       86.06      4.67 o
  -6   3   4       98.12       89.62      7.12 o
  -6   3   4       98.12       90.95      5.78 o
   5  -3  -4      102.66      102.07      7.78 o
  -5  -3   4      102.66      101.18      4.23 o
  -5   3   4      102.66      102.29      4.45 o
  -5   3   4      102.66      104.07      4.67 o
  -5   3   4      102.66      103.62      6.23 o
   5   3  -4      102.66       95.84      4.89 o
   5   3  -4      102.66      104.51      6.23 o
   4  -3  -4        6.97       10.45      3.34 o
  -4  -3   4        6.97        9.56      0.89 o
   4  -3  -4        6.97        7.56      1.33 o
  -4   3   4        6.97       12.01      2.00 o
  -4   3   4        6.97       10.67      1.11 o
  -4   3   4        6.97       10.90      1.33 o
   4   3  -4        6.97       10.45      1.56 o
   4   3  -4        6.97       11.12      1.56 o
  -3  -3   4      599.11      615.68     25.80 o
  -3  -3   4      599.11      592.55     24.91 o
   3  -3  -4      599.11      639.47     27.57 o
  -3  -3   4      599.11      628.80     26.91 o
   3  -3  -4      599.11      622.13     28.24 o
  -3   3   4      599.11      642.59     24.91 o
   3   3  -4      599.11      605.89     35.80 o
  -3   3   4      599.11      639.70     28.69 o
  -3   3   4      599.11      603.67     23.79 o
   2  -3  -4      433.15      441.58     19.79 o
  -2  -3   4      433.15      434.25     19.35 o
  -2  -3   4      433.15      432.25     17.57 o
  -2  -3   4      433.15      429.58     18.90 o
  -2  -3   4      433.15      416.68     18.68 o
  -2   3   4      433.15      421.13     20.46 o
  -2   3   4      433.15      428.24     17.12 o
  -2   3   4      433.15      426.24     17.34 o
  -1  -3   4      524.64      486.06     20.24 o
  -1  -3   4      524.64      503.40     22.01 o
   1  -3  -4      524.64      513.86     22.68 o
   1  -3  -4      524.64      499.18     23.13 o
  -1  -3   4      524.64      495.18     19.12 o
  -1   3   4      524.64      494.51     20.01 o
  -1   3   4      524.64      495.40     24.24 o
  -1   3   4      524.64      505.41     19.12 o
   0  -3   4       45.20       40.47      2.45 o
   0  -3   4       45.20       41.36      2.89 o
   0  -3   4       45.20       39.36      2.22 o
   0   3   4       45.20       42.47      2.00 o
   1  -3   4       51.16       70.71      3.78 o
   1  -3   4       51.16       64.27      3.34 o
   1   3   4       51.16       66.27      2.89 o
   1   3   4       51.16       66.49      2.89 o
   2  -3   4      297.93      288.39     17.34 o
  -2  -3  -4      297.93      342.63     14.68 o
   2  -3   4      297.93      370.43     12.90 o
   2  -3   4      297.93      285.28     17.57 o
   2   3   4      297.93      296.18     13.12 o
   2   3   4      297.93      362.64     13.12 o
   2   3   4      297.93      314.19     12.45 o
   2   3   4      297.93      298.18     10.90 o
   3  -3   4       10.82       15.34      2.89 o
   3  -3   4       10.82       17.57     15.57 o
  -3  -3  -4       10.82       14.45      1.78 o
   3  -3   4       10.82       17.34      4.23 o
   3   3   4       10.82       14.45      1.56 o
   3   3   4       10.82       13.56      1.11 o
   3   3   4       10.82       18.01      1.33 o
   3   3   4       10.82       16.46      2.45 o
   3   3   4       10.82       15.12      1.11 o
  -4  -3  -4       31.82       38.69      2.67 o
   4  -3   4       31.82       35.13      2.22 o
   4  -3   4       31.82       34.91      2.45 o
   4  -3   4       31.82       41.81      2.67 o
   4   3   4       31.82       38.91      2.22 o
   4   3   4       31.82       47.81      4.23 o
   4   3   4       31.82       35.13      2.89 o
   4   3   4       31.82       38.47      2.67 o
   5  -3   4       49.54       50.26      2.67 o
  -5  -3  -4       49.54       47.37      3.34 o
   5  -3   4       49.54       43.58      2.89 o
   5  -3   4       49.54       43.58      2.67 o
   5   3   4       49.54       56.70      2.67 o
   5   3   4       49.54       46.70      2.22 o
   5   3   4       49.54       49.59      2.22 o
   6  -3   4      350.15      321.08     13.79 o
   6  -3   4      350.15      309.74     14.23 o
  -6  -3  -4      350.15      293.29     14.45 o
   6  -3   4      350.15      321.97     12.90 o
   6   3   4      350.15      310.41     12.23 o
   6   3   4      350.15      301.51     15.34 o
   7  -3   4        2.97        6.45      1.11 o
  -7  -3  -4        2.97        4.00      1.33 o
   7  -3   4        2.97        4.45      1.33 o
   7  -3   4        2.97        6.45      1.33 o
   7   3   4        2.97        4.45      0.67 o
   7   3   4        2.97        2.45      1.11 o
   8  -3   4      243.22      213.68      9.56 o
   8  -3   4      243.22      248.14      9.78 o
   8  -3   4      243.22      218.35     10.45 o
   8   3   4      243.22      253.70      9.56 o
   8   3   4      243.22      206.12      9.12 o
   9  -3   4       43.29       62.71      3.78 o
   9  -3   4       43.29       68.49      4.00 o
   9  -3   4       43.29       62.26      3.56 o
   9   3   4       43.29       76.94      3.56 o
   9   3   4       43.29       54.26      2.89 o
  10  -3   4        0.95        1.11      1.78 o
  10  -3   4        0.95       -0.67      0.89 o
  10  -3   4        0.95       -0.89      1.33 o
  10   3   4        0.95        1.11      1.11 o
  10   3   4        0.95        0.00      0.67 o
  11  -3   4        6.83       15.34      4.67 o
  11  -3   4        6.83       16.46      3.56 o
  11  -3   4        6.83       16.68      2.45 o
  11   3   4        6.83       17.57      1.56 o
  11   3   4        6.83       22.90      2.00 o
  12  -3   4        0.03        0.89      3.11 o
  12  -3   4        0.03        0.89      1.56 o
  12  -3   4        0.03        0.67      2.22 o
  12   3   4        0.03        0.89      1.11 o
  12   3   4        0.03       -0.22      1.78 o
  13  -3   4       72.37       71.60      4.67 o
  13   3   4       72.37       68.05      3.78 o
  13   3   4       72.37       68.49      3.11 o
  14  -3   4       12.75       10.67      2.45 o
  14   3   4       12.75       11.12      1.33 o
  14   3   4       12.75       11.34      1.56 o
  15  -3   4       22.98       24.24      3.11 o
  15   3   4       22.98       21.79      2.45 o
  14   4  -4        3.70        4.00      1.11 o
  14   4  -4        3.70        7.56      4.00 o
 -14   4   4        3.70        3.11      3.56 o
  13   4  -4       11.61       24.24      2.00 o
  13   4  -4       11.61       16.90      2.45 o
 -13   4   4       11.61       17.34      3.11 o
 -12   4   4        0.38        2.89      1.56 o
  12   4  -4        0.38        0.22      1.56 o
  12   4  -4        0.38        4.45      1.11 o
 -11   4   4        5.29        8.01      1.78 o
  11   4  -4        5.29        2.45      1.56 o
  11   4  -4        5.29        3.78      0.89 o
  10   4  -4        7.78        9.78      2.45 o
  10   4  -4        7.78        9.56      1.33 o
 -10   4   4        7.78        9.56      1.78 o
   9  -4  -4        4.37        7.12      1.78 o
  -9   4   4        4.37        9.78      2.22 o
   9   4  -4        4.37        5.34      1.56 o
   9   4  -4        4.37        6.00      1.11 o
   8  -4  -4        3.49        3.56      1.56 o
   8   4  -4        3.49        2.00      1.56 o
  -8   4   4        3.49        3.56      3.78 o
   8   4  -4        3.49        3.56      0.89 o
   7  -4  -4       32.57       40.92      8.23 o
   7   4  -4       32.57       32.47      2.67 o
  -7   4   4       32.57       30.91      3.11 o
   7   4  -4       32.57       35.13      2.22 o
   6  -4  -4        0.01        2.00      1.33 o
   6   4  -4        0.01        0.89      1.11 o
   5  -4  -4      215.43      187.44     14.01 o
  -5   4   4      215.43      179.65     10.90 o
   5   4  -4      215.43      184.10      8.45 o
  -5   4   4      215.43      182.54      7.78 o
  -5   4   4      215.43      189.22      7.78 o
   4  -4  -4        0.70        0.67      1.11 o
  -4   4   4        0.70       -0.44      0.89 o
  -4   4   4        0.70       -0.67      0.67 o
   4   4  -4        0.70        0.67      0.89 o
  -4   4   4        0.70        0.67      2.22 o
   3  -4  -4        8.25       10.67      1.78 o
  -3   4   4        8.25       11.34      2.45 o
  -3   4   4        8.25       10.01      1.33 o
   3   4  -4        8.25        8.89      1.56 o
  -3   4   4        8.25        9.34      1.33 o
   2  -4  -4      245.19      274.61     49.37 o
   2  -4  -4      245.19      233.25     10.90 o
  -2   4   4      245.19      226.35     10.67 o
   2   4  -4      245.19      192.55      9.56 o
  -2   4   4      245.19      231.02      9.12 o
  -1  -4   4       17.68       23.79      3.56 o
  -1  -4   4       17.68       17.34      1.33 o
   1  -4  -4       17.68       18.23      2.22 o
   1  -4  -4       17.68       24.46      2.22 o
  -1  -4   4       17.68       15.57      2.00 o
  -1   4   4       17.68       22.24      1.78 o
  -1   4   4       17.68       17.34      1.33 o
   0  -4   4       40.64       41.81      2.22 o
   0  -4  -4       40.64       45.81      3.34 o
   0  -4   4       40.64       42.92      3.11 o
   0  -4  -4       40.64       49.81      3.11 o
   0  -4   4       40.64       49.81     16.23 o
   0  -4   4       40.64       42.47      2.89 o
   0   4   4       40.64       40.69      2.22 o
   0   4   4       40.64       40.47      2.67 o
   1  -4   4       29.47       32.91      2.22 o
   1  -4   4       29.47       35.13      2.89 o
   1   4   4       29.47       39.58      1.78 o
   2  -4   4       18.01       16.46      4.00 o
   2  -4   4       18.01       10.90      4.23 o
   2  -4   4       18.01       15.57      1.78 o
  -2  -4  -4       18.01       16.90      2.22 o
   2   4   4       18.01       14.01      1.11 o
   2   4   4       18.01       19.57      2.00 o
   2   4   4       18.01       14.45      1.11 o
   3  -4   4       26.74       22.68      2.22 o
   3  -4   4       26.74       24.24      2.22 o
   3  -4   4       26.74       23.13      2.22 o
   3   4   4       26.74       24.68      1.33 o
   3   4   4       26.74       20.46      2.00 o
   3   4   4       26.74       19.79      1.33 o
   4  -4   4       65.58       85.61      4.00 o
   4  -4   4       65.58       74.72      4.23 o
   4  -4   4       65.58       70.27      4.45 o
   4   4   4       65.58       90.06      4.23 o
   4   4   4       65.58       71.60      3.78 o
   5  -4   4      166.54      139.85      6.67 o
   5  -4   4      166.54      153.86      7.56 o
   5  -4   4      166.54      150.30      6.89 o
   5   4   4      166.54      151.63      6.23 o
   5   4   4      166.54      151.19      6.89 o
   6  -4   4       61.08       53.59      3.34 o
   6  -4   4       61.08       64.71      9.56 o
   6  -4   4       61.08       56.93      6.89 o
   6   4   4       61.08       56.70      3.78 o
   6   4   4       61.08       56.04      4.89 o
   7  -4   4       11.83       12.68      1.78 o
   7  -4   4       11.83       13.12      3.56 o
   7  -4   4       11.83       11.56      1.78 o
   7   4   4       11.83       11.34      1.78 o
   7   4   4       11.83       10.23      1.11 o
   8  -4   4       96.08       74.49      7.56 o
   8  -4   4       96.08       82.72      5.34 o
   8  -4   4       96.08       78.27      6.45 o
   8   4   4       96.08       82.05      5.34 o
   8   4   4       96.08       80.05      3.78 o
   9  -4   4        7.03        6.89      3.56 o
   9  -4   4        7.03        4.45     13.56 o
   9  -4   4        7.03        7.78      4.23 o
   9   4   4        7.03        6.00      1.56 o
   9   4   4        7.03        6.00      0.89 o
  10  -4   4        6.73        4.89      1.56 o
  10  -4   4        6.73        3.78      2.89 o
  10  -4   4        6.73        2.22      1.56 o
  10   4   4        6.73        6.45      1.56 o
  11  -4   4        1.11        1.33      1.33 o
  11  -4   4        1.11       -0.89      1.56 o
  11  -4   4        1.11        0.44      1.33 o
  11   4   4        1.10       -0.89      0.89 o
  11   4   4        1.10        1.78      1.33 o
  12  -4   4        1.45       -0.44      1.56 o
  12   4   4        1.45        0.22      0.89 o
  12   4   4        1.45        3.56      1.33 o
  13  -4   4        1.67        1.11      2.00 o
  13   4   4        1.67        0.67      0.89 o
  13   4   4        1.67        2.00      1.33 o
  11   5  -4       15.19       16.68      2.00 o
  11   5  -4       15.19       19.79      2.67 o
  10   5  -4       11.22       12.23      2.22 o
  10   5  -4       11.22       11.56      1.56 o
 -10   5   4       11.22       20.01      2.45 o
   9  -5  -4        0.00       -1.33      1.33 o
  -9   5   4        0.00       -0.67      1.56 o
   9   5  -4        0.00       -1.33      1.33 o
   9   5  -4        0.00       -0.44      0.89 o
   8  -5  -4        0.00       -0.22      1.56 o
   8   5  -4        0.00       -0.89      0.89 o
  -8   5   4        0.00       -0.44      1.33 o
   8   5  -4        0.00        0.22      1.56 o
   7  -5  -4        5.44        4.00      9.78 o
   7   5  -4        5.44        5.56      1.78 o
  -7   5   4        5.44        5.56      1.56 o
   7   5  -4        5.44        6.00      0.89 o
   6  -5  -4        0.00        0.44      1.33 o
   6   5  -4        0.00       -0.22      1.33 o
  -6   5   4        0.00        1.11      1.11 o
   5  -5  -4       17.82       20.46      2.67 o
  -5   5   4       17.82       17.34      2.00 o
  -5   5   4       17.82       19.57      2.22 o
   5   5  -4       17.82       24.24      2.89 o
   4  -5  -4        7.32       10.01      2.45 o
  -4   5   4        7.32        9.56      1.56 o
  -4   5   4        7.32        8.67      1.33 o
   4   5  -4        7.32        8.45      2.00 o
   3  -5  -4       49.87       48.25      3.56 o
   3   5  -4       49.87       39.14      3.34 o
  -3   5   4       49.87       49.14      3.34 o
   2  -5  -4      197.22      183.21     11.56 o
  -2   5   4      197.22      174.09      8.67 o
   2   5  -4      197.22      178.54      8.45 o
   1  -5  -4      217.55      243.92     11.79 o
  -1   5   4      217.55      227.91     10.01 o
   1   5  -4      217.55      233.02     10.67 o
   0  -5  -4      156.28      157.86      8.45 o
   0  -5   4      156.28      153.41      8.01 o
   0   5  -4      156.28      148.30      7.34 o
   0   5   4      156.28      158.08      7.12 o
   1  -5   4        0.11        3.56      1.33 o
   1  -5   4        0.11        2.00      1.56 o
   1   5   4        0.11        3.78      2.67 o
   2  -5   4       66.82       63.38      4.00 o
   2  -5   4       66.82       57.59      4.00 o
   2   5   4       66.82       60.71      6.67 o
   2   5   4       66.82       61.37      3.11 o
   3  -5   4       10.67       15.57      2.22 o
   3  -5   4       10.67       13.34      3.11 o
   3  -5   4       10.67       17.57      2.45 o
   3   5   4       10.67       13.12      1.33 o
   3   5   4       10.67       12.45      1.11 o
   3   5   4       10.67       14.01      2.00 o
   4  -5   4        8.64       11.34      7.78 o
   4  -5   4        8.64       10.23      2.89 o
   4  -5   4        8.64        6.67      2.89 o
   4   5   4        8.64        7.78      1.78 o
   4   5   4        8.64        6.00      1.33 o
   5  -5   4        5.02        6.45      1.33 o
   5  -5   4        5.02        6.45      1.78 o
   5  -5   4        5.02        4.00      1.11 o
   5   5   4        5.02        5.56      1.56 o
   5   5   4        5.02        4.45      0.89 o
   6  -5   4        7.61       11.12      2.00 o
   6  -5   4        7.61        5.11      1.56 o
   6  -5   4        7.61        8.23      2.00 o
   6   5   4        7.61        8.45      1.78 o
   6   5   4        7.61        6.89      1.11 o
   7  -5   4        5.11        3.11      1.33 o
   7  -5   4        5.11        5.11      3.34 o
   7  -5   4        5.11        4.89      3.11 o
   7   5   4        5.11        2.67      1.56 o
   7   5   4        5.11        3.78      0.89 o
   8  -5   4        0.76        1.56      3.56 o
   8  -5   4        0.76        0.22      1.33 o
   8  -5   4        0.76        1.78      1.33 o
   8   5   4        0.76        0.00      2.00 o
   8   5   4        0.76        1.56      0.89 o
   9  -5   4        1.35        5.56      1.78 o
   9  -5   4        1.35        4.89      1.56 o
   9  -5   4        1.35        1.78      1.56 o
   9   5   4        1.35        2.67      1.11 o
   9   5   4        1.35        3.78      1.78 o
  10  -5   4        3.22        5.56      1.78 o
  10   5   4        3.22       10.45      2.00 o
  10   5   4        3.22        6.67      1.11 o
  11  -5   4        0.00        0.89      1.56 o
  11   5   4        0.00        2.67      1.78 o
  11   5   4        0.00        0.67      0.89 o
   8   6  -4       37.59       46.92      4.23 o
   8   6  -4       37.59       47.59      3.11 o
   7  -6  -4        4.51       11.12      2.22 o
   7   6  -4        4.51        7.34      2.22 o
   7   6  -4        4.51        7.78      1.11 o
   6  -6  -4        0.76        1.56      1.56 o
   6   6  -4        0.76        0.89      1.78 o
   5  -6  -4        6.10        7.56      2.00 o
   5   6  -4        6.10        6.45      2.00 o
   4  -6  -4        8.67       13.34      2.89 o
  -4   6   4        8.67       12.68      2.00 o
   4   6  -4        8.67       13.34      2.45 o
   3  -6  -4        0.75        0.44      1.78 o
  -3   6   4        0.75        0.00      1.33 o
   3   6  -4        0.75        3.34      2.00 o
   2  -6  -4       35.68       40.92      3.34 o
  -2   6   4       35.68       27.35      2.67 o
   2   6  -4       35.68       30.69      3.56 o
   1  -6  -4       11.41        9.34      2.22 o
  -1   6   4       11.41       10.45      2.00 o
   1   6  -4       11.41       10.45      2.45 o
   0  -6  -4       10.29       14.45      2.45 o
   0   6  -4       10.29        6.89      1.33 o
   0   6   4       10.29       11.34      3.11 o
  -1  -6  -4        4.26       10.01      2.22 o
  -1   6  -4        4.26        5.78      2.00 o
   1   6   4        4.26        5.56      2.67 o
  -2  -6  -4        3.47        0.67      1.78 o
  -2   6  -4        3.47        2.89      2.00 o
   2   6   4        3.47        3.11      1.56 o
   3  -6   4       13.94       14.23      2.67 o
  -3  -6  -4       13.94        7.56      1.56 o
   3   6   4       13.94       14.01      2.22 o
  -3   6  -4       13.94       11.56      2.45 o
   4  -6   4        1.65        4.67      1.33 o
  -4   6  -4        1.65        4.67      1.56 o
   4   6   4        1.65        2.22      1.78 o
   5  -6   4       19.17       28.24      2.89 o
   5  -6   4       19.17       21.57      3.11 o
   5   6   4       19.17       18.68      1.78 o
   5   6   4       19.17       22.01      2.67 o
   6  -6   4       12.36       16.46      2.45 o
   6   6   4       12.36       14.45      2.45 o
   6   6   4       12.36       11.12      1.33 o
   7  -6   4        9.70       10.23      1.78 o
   7   6   4        9.70       11.34      2.67 o
   7   6   4        9.70       14.23      2.22 o
 -17   0   5        5.65        6.23      2.00 o
 -17   0   5        5.65       10.45      1.78 o
 -15   0   5       80.45       64.93      3.11 o
 -15   0   5       80.45       57.37      3.78 o
 -13   0   5        0.08       -0.67      0.67 o
 -13   0   5        0.08       -0.67      1.11 o
 -11   0   5       10.22        3.56      0.67 o
 -11   0   5       10.22        4.00      1.11 o
   9   0  -5       33.13       31.35      1.33 o
  -9   0   5       33.13       31.80      2.22 o
  -9   0   5       33.13       30.46      2.45 o
   7   0  -5      472.52      382.88     14.68 o
  -7   0   5      472.52      366.42     19.57 o
  -7   0   5      472.52      374.21     12.68 o
   7   0  -5      472.52      379.10     14.90 o
  -5   0   5      648.52      652.59     25.57 o
   5   0  -5      648.52      655.48     25.13 o
  -5   0   5      648.52      634.14     24.91 o
  -5   0   5      648.52      656.37     27.35 o
   5   0  -5      648.52      671.49     28.91 o
  -5   0   5      648.52      627.24     32.02 o
  -3   0   5       45.56       35.36      2.00 o
  -3   0   5       45.56       33.36      2.89 o
   3   0  -5       45.56       35.58      2.00 o
  -3   0   5       45.56       38.25      1.78 o
  -3   0   5       45.56       37.14      1.56 o
   1   0  -5      128.13      112.50      6.00 o
  -1   0   5      128.13      115.39      5.11 o
  -1   0   5      128.13      114.72      4.67 o
  -1   0   5      128.13      114.72      4.67 o
  -1   0   5      128.13      112.05      4.00 o
  -1   0  -5       59.86       62.26      3.11 o
   1   0   5       59.86       76.94     13.79 o
   1   0   5       59.86       67.60      3.11 o
   1   0   5       59.86       61.37      2.89 o
   3   0   5     1173.50     1190.24     47.37 o
  -3   0  -5     1173.50     1212.92     51.15 o
   3   0   5     1173.50     1178.46     44.92 o
   3   0   5     1173.50     1172.01     46.03 o
   5   0   5      240.18      319.30     19.79 o
  -5   0  -5      240.18      312.19     13.56 o
   5   0   5      240.18      314.41     12.45 o
   5   0   5      240.18      302.40     12.23 o
  -7   0  -5      684.76      583.21     26.02 o
   7   0   5      684.76      607.23     23.13 o
   7   0   5      684.76      605.23     23.57 o
   9   0   5       87.07       93.40      4.00 o
  -9   0  -5       87.07       87.17      4.45 o
   9   0   5       87.07       89.84      5.56 o
  11   0   5        2.74        2.22      1.11 o
 -11   0  -5        2.74        2.45      0.89 o
  11   0   5        2.74        1.56      0.89 o
  13   0   5        7.07        6.00      1.78 o
  13   0   5        7.07        4.89      1.11 o
  15   0   5      161.21      168.54      8.01 o
  15   0   5      161.21      165.64     39.14 o
 -17  -1   5        3.18        8.01      0.89 o
 -17   1   5        3.18        5.56      1.11 o
 -17   1   5        3.18        4.23      2.22 o
 -16  -1   5       41.53       37.36      2.22 o
 -16  -1   5       41.53       40.92     24.24 o
 -16   1   5       41.53       36.47      3.56 o
 -16   1   5       41.53       44.25      3.11 o
 -15  -1   5        4.51       17.79      9.56 o
 -15  -1   5        4.51       16.46      1.78 o
 -15   1   5        4.51       17.34      1.56 o
 -15   1   5        4.51       14.68      2.45 o
 -14  -1   5       54.76       44.92      2.45 o
 -14  -1   5       54.76       52.03      9.56 o
 -14   1   5       54.76       47.14      3.56 o
 -14   1   5       54.76       45.81      2.22 o
 -13  -1   5        7.42       33.58      2.00 o
 -13  -1   5        7.42       29.58     14.23 o
 -13   1   5        7.42       29.13      2.89 o
 -13   1   5        7.42       31.80      1.78 o
 -12  -1   5       23.45       30.91     15.12 o
 -12  -1   5       23.45       24.91      1.56 o
 -12   1   5       23.45       30.91      2.67 o
  12   1  -5       23.45       33.80      2.00 o
 -11  -1   5       74.03       57.15      3.56 o
 -11  -1   5       74.03       58.26      2.45 o
  11   1  -5       74.03       58.48      2.67 o
 -11   1   5       74.03       60.48      3.56 o
  11   1  -5       74.03       59.82      2.89 o
 -10  -1   5      230.23      201.67      8.67 o
 -10  -1   5      230.23      205.00      7.12 o
  10   1  -5      230.23      203.23      8.23 o
  10   1  -5      230.23      209.01      9.78 o
  10   1  -5      230.23      199.67      9.12 o
 -10   1   5      230.23      198.11      8.67 o
  -9  -1   5      345.67      346.85     14.01 o
  -9  -1   5      345.67      350.86     12.23 o
   9   1  -5      345.67      362.20     14.23 o
  -9   1   5      345.67      362.64     14.23 o
   9   1  -5      345.67      363.75     14.90 o
   9   1  -5      345.67      345.30     15.79 o
  -9   1   5      345.67      354.42     14.23 o
  -8  -1   5       33.39       54.26      2.67 o
  -8  -1   5       33.39       49.81      2.45 o
  -8   1   5       33.39       52.70      2.89 o
   8   1  -5       33.39       47.81      2.67 o
   8   1  -5       33.39       49.81      2.45 o
   8   1  -5       33.39       50.26      2.45 o
  -8   1   5       33.39       50.48      3.11 o
  -7  -1   5      288.08      311.52     10.67 o
   7  -1  -5      288.08      317.08     14.45 o
  -7  -1   5      288.08      305.74     12.23 o
  -7   1   5      288.08      306.85     12.45 o
   7   1  -5      288.08      307.74     13.79 o
   7   1  -5      288.08      310.41     12.68 o
  -7   1   5      288.08      320.41     16.01 o
  -7   1   5      288.08      319.97     10.67 o
   7   1  -5      288.08      317.75     12.23 o
   6  -1  -5      173.97      171.87      7.78 o
  -6  -1   5      173.97      176.76      6.23 o
  -6   1   5      173.97      184.10      7.78 o
   6   1  -5      173.97      175.21      7.12 o
  -6   1   5      173.97      182.32      7.34 o
  -6   1   5      173.97      167.87      6.00 o
   6   1  -5      173.97      179.43      7.34 o
   5  -1  -5       15.24      134.29      6.00 o
  -5   1   5       15.24      138.52      4.67 o
  -5   1   5       15.24      131.62     10.45 o
  -5   1   5       15.24      139.85      6.00 o
  -4  -1   5      102.62       93.62      3.34 o
  -4  -1   5      102.62       93.40      4.23 o
   4  -1  -5      102.62       90.28      4.23 o
  -4  -1   5      102.62       96.95      4.45 o
  -4  -1   5      102.62       95.84      6.67 o
   4  -1  -5      102.62       94.95      4.67 o
  -4  -1   5      102.62       91.17      4.00 o
  -4   1   5      102.62       94.73      4.45 o
  -4   1   5      102.62       93.62      4.00 o
  -4   1   5      102.62       97.40      3.34 o
  -4   1   5      102.62       93.17      9.56 o
  -3  -1   5      297.02      332.42     14.90 o
  -3  -1   5      297.02      328.42     14.01 o
   3  -1  -5      297.02      335.07     15.57 o
  -3  -1   5      297.02      309.30     15.34 o
  -3  -1   5      297.02      334.18     13.79 o
  -3  -1   5      297.02      356.42     12.01 o
   3  -1  -5      297.02      368.20     15.12 o
  -3   1   5      297.02      369.98     17.12 o
  -3   1   5      297.02      359.31     13.56 o
  -3   1   5      297.02      343.74     13.56 o
  -3   1   5      297.02      376.65     13.34 o
   2  -1  -5      452.84     1201.58     50.48 o
  -2   1   5      452.84     1178.46     50.48 o
  -2   1   5      452.84     1203.36     45.36 o
  -2   1   5      452.84     1120.19     46.25 o
  -1  -1   5       80.52       81.39      4.45 o
   1  -1  -5       80.52       84.95      4.00 o
  -1  -1   5       80.52       87.17      5.78 o
  -1  -1   5       80.52       87.39      3.56 o
  -1   1   5       80.52       82.94      3.56 o
  -1   1   5       80.52       87.17      3.56 o
  -1   1   5       80.52       83.83      3.56 o
  -1   1   5       80.52       84.95      3.78 o
  -1   1   5       80.52       86.28      4.45 o
   0  -1   5       45.62       62.71      4.89 o
   0  -1   5       45.62       56.04      2.67 o
   0  -1  -5       45.62       59.15      2.89 o
   0   1   5       45.62       60.93      2.45 o
   0   1   5       45.62       62.71      3.56 o
   0   1   5       45.62       62.04      2.67 o
   0   1   5       45.62       58.48      2.22 o
   0   1   5       45.62       52.48      2.67 o
   1  -1   5     3433.01     3139.57    132.07 o
   1  -1   5     3433.01     3544.02    126.06 o
  -1  -1  -5     3433.00     3154.25    143.63 o
   1   1   5     3433.00     3267.41    130.73 o
   1   1   5     3433.00     3348.58    143.63 o
   1   1   5     3433.00     3337.46    128.51 o
   1   1   5     3433.00     3494.21    126.06 o
   1   1   5     3433.00     3543.35    110.74 o
   2  -1   5      474.92      520.30     21.79 o
  -2  -1  -5      474.92      502.74     22.01 o
   2  -1   5      474.92      516.75     19.57 o
   2   1   5      474.92      534.98     20.24 o
   2   1   5      474.92      522.53     19.57 o
   2   1   5      474.92      523.86     22.01 o
   2   1   5      474.92      436.03     20.01 o
   3  -1   5        8.39       25.57      1.56 o
   3  -1   5        8.39       22.24      1.33 o
   3   1   5        8.39       24.91      1.56 o
   3   1   5        8.39       28.24      2.22 o
   3   1   5        8.39       29.13      1.56 o
   3   1   5        8.39       28.02      1.33 o
   4  -1   5      516.38      549.66     20.90 o
   4  -1   5      516.38      557.42     21.35 o
   4   1   5      516.38      532.31     23.57 o
   4   1   5      516.38      526.09     21.35 o
   4   1   5      516.38      543.65     21.57 o
   4   1   5      516.38      536.09     20.68 o
   5  -1   5       13.14       57.15      2.89 o
  -5  -1  -5       13.14       52.70      2.89 o
   5  -1   5       13.14       50.26      2.45 o
   5   1   5       13.14       54.04      4.89 o
   5   1   5       13.14       56.26      2.45 o
   5   1   5       13.14       54.93      2.67 o
   5   1   5       13.14       57.59      2.22 o
  -6  -1  -5       23.14       78.72      4.00 o
   6  -1   5       23.14       86.50      4.00 o
   6  -1   5       23.14       79.61      3.78 o
  -6   1  -5       23.14       77.39      4.45 o
   6   1   5       23.14       92.51      3.56 o
   6   1   5       23.14       86.28      3.78 o
   6   1   5       23.14       89.17      3.78 o
   6   1   5       23.14       79.16      4.23 o
   7  -1   5      112.84      141.85      5.78 o
   7  -1   5      112.84      137.18      6.00 o
  -7  -1  -5      112.84      131.62      6.45 o
   7   1   5      112.84      140.29      5.78 o
  -7   1  -5      112.84      135.62      6.23 o
   7   1   5      112.84      141.63      5.34 o
   7   1   5      112.84      134.07      5.78 o
   7   1   5      112.84      129.40      6.23 o
  -8  -1  -5      144.10      205.00      9.34 o
   8  -1   5      144.10      211.01     12.01 o
   8  -1   5      144.10      193.44      8.45 o
   8   1   5      144.10      207.67      8.45 o
   8   1   5      144.10      193.22      9.12 o
   8   1   5      144.10      215.46     10.45 o
   8   1   5      144.10      209.90      8.01 o
   9  -1   5       48.97       76.94      3.78 o
  -9  -1  -5       48.97       88.95      4.23 o
   9  -1   5       48.97       82.94      4.23 o
   9   1   5       48.97       82.72      4.89 o
   9   1   5       48.97       85.17      4.45 o
   9   1   5       48.97       78.94      4.00 o
   9   1   5       48.97       87.84      5.11 o
  -9   1  -5       48.97       80.72      4.67 o
 -10  -1  -5       30.67       40.92      2.67 o
  10  -1   5       30.67       38.47      3.56 o
  10  -1   5       30.67       36.91      2.22 o
  10   1   5       30.67       38.69      2.22 o
  10   1   5       30.67       42.03      2.67 o
  10   1   5       30.67       37.58      2.22 o
 -10   1  -5       30.67       40.03      2.22 o
  11  -1   5       54.01       54.04      2.89 o
 -11  -1  -5       54.01       56.70      5.56 o
  11  -1   5       54.01       54.04      3.34 o
  11   1   5       54.01       54.48      3.11 o
 -11   1  -5       54.01       52.70      2.89 o
  11   1   5       54.01       56.26      2.89 o
  12  -1   5       93.21      104.51      5.34 o
 -12  -1  -5       93.21      104.51      8.23 o
  12  -1   5       93.21      104.74      4.67 o
  12   1   5       93.21      100.51      5.11 o
  12   1   5       93.21       98.07      4.67 o
  13  -1   5       46.87       53.15      2.89 o
  13  -1   5       46.87       45.14      3.56 o
  13   1   5       46.87       48.48      4.67 o
  13   1   5       46.87       53.15      2.89 o
  14  -1   5       55.11       44.92      2.67 o
  14  -1   5       55.11       63.82      7.56 o
  14   1   5       55.11       58.26      3.56 o
  14   1   5       55.11       57.59      4.67 o
  15  -1   5        5.88       12.01      1.56 o
  15  -1   5        5.88       10.01      2.22 o
  15   1   5        5.88       10.23      1.56 o
  15   1   5        5.88       11.56      2.00 o
  16  -1   5        2.50        1.56      1.78 o
  16   1   5        2.50        3.11      1.56 o
  16   1   5        2.50        2.45      1.11 o
 -16  -2   5        1.29        1.56      0.89 o
 -16   2   5        1.29        4.00      2.00 o
 -15  -2   5        7.79       10.67      1.33 o
 -15   2   5        7.79       13.12      2.22 o
 -14  -2   5       18.87       19.57      1.56 o
  14   2  -5       18.87       20.90      1.56 o
 -14   2   5       18.87       18.46      2.22 o
 -13  -2   5       23.54       26.02      1.78 o
 -13   2   5       23.54       27.13      2.67 o
  13   2  -5       23.54       27.80      1.78 o
 -12  -2   5        1.28       81.61      4.00 o
 -12  -2   5        1.28       81.39      3.34 o
  12   2  -5        1.28       87.39      4.00 o
 -12   2   5        1.28       80.05      4.23 o
  12   2  -5        1.28       81.61      5.56 o
 -11  -2   5       70.55       62.93      3.11 o
 -11  -2   5       70.55       59.60      2.67 o
 -11   2   5       70.55       67.82     12.68 o
  11   2  -5       70.55       65.15      4.89 o
  11   2  -5       70.55       63.82      3.34 o
 -10  -2   5       17.25       52.48      2.22 o
  10   2  -5       17.25       56.70      2.89 o
  10   2  -5       17.25       45.81      2.67 o
  10   2  -5       17.25       49.37      3.11 o
 -10   2   5       17.25       53.15      3.11 o
  -9  -2   5       68.30      139.18      4.89 o
  -9  -2   5       68.30      140.29      5.78 o
   9   2  -5       68.30      138.07      6.00 o
  -9   2   5       68.30      139.40      6.23 o
  -9   2   5       68.30      144.74      5.34 o
   9   2  -5       68.30      137.85      5.78 o
   9   2  -5       68.30      124.51      6.67 o
   8  -2  -5        8.83       13.34      1.78 o
  -8  -2   5        8.83       12.23      1.56 o
  -8  -2   5        8.83       12.01      2.22 o
  -8   2   5        8.83       10.01      0.67 o
  -8   2   5        8.83       14.90      1.56 o
   8   2  -5        8.83       13.34      1.56 o
   8   2  -5        8.83        9.12      1.11 o
   8   2  -5        8.83       10.67      1.56 o
   7  -2  -5       83.54       99.18      9.34 o
  -7  -2   5       83.54      106.52      4.45 o
  -7  -2   5       83.54      110.30      7.12 o
   7   2  -5       83.54      107.41      4.89 o
   7   2  -5       83.54      106.52      7.78 o
   7   2  -5       83.54       97.62      4.45 o
  -7   2   5       83.54      108.74      4.89 o
  -7   2   5       83.54      110.74      4.67 o
   6  -2  -5      151.54      138.52      6.67 o
   6  -2  -5      151.54      136.07      6.23 o
  -6  -2   5      151.54      131.40      5.56 o
   6   2  -5      151.54      133.62      6.00 o
   6   2  -5      151.54      135.85     10.01 o
  -6   2   5      151.54      131.84      5.78 o
  -6   2   5      151.54      134.96      6.00 o
  -5  -2   5      219.92      262.15     10.23 o
  -5  -2   5      219.92      265.27     13.12 o
   5  -2  -5      219.92      259.48     13.79 o
   5  -2  -5      219.92      260.37     15.12 o
  -5   2   5      219.92      257.04     10.45 o
  -5   2   5      219.92      253.04     11.34 o
  -5   2   5      219.92      253.93     10.23 o
  -4  -2   5       38.71      120.28      6.00 o
  -4  -2   5       38.71      123.62      5.56 o
   4  -2  -5       38.71      118.50      6.23 o
   4  -2  -5       38.71      134.29      7.12 o
  -4  -2   5       38.71      122.95      5.11 o
  -4   2   5       38.71      133.85     14.23 o
  -4   2   5       38.71      126.51      5.56 o
  -4   2   5       38.71      130.06      5.34 o
  -3  -2   5      416.96      495.84     23.57 o
   3  -2  -5      416.95      510.30     22.90 o
   3  -2  -5      416.95      509.85     23.57 o
  -3  -2   5      416.96      494.51     22.68 o
  -3  -2   5      416.96      511.19     19.35 o
  -3   2   5      416.95      500.96     20.46 o
  -3   2   5      416.95      513.41     19.57 o
  -3   2   5      416.95      498.07     21.79 o
   2  -2  -5      320.71      334.62     15.12 o
  -2  -2   5      320.71      346.41     16.01 o
  -2  -2   5      320.71      354.64     15.12 o
   2  -2  -5      320.71      353.97     15.79 o
  -2  -2   5      320.71      346.85     14.01 o
  -2   2   5      320.71      350.19     13.34 o
  -2   2   5      320.71      348.19     13.34 o
  -2   2   5      320.71      333.53     13.79 o
  -2   2   5      320.71      335.29     15.12 o
  -1  -2   5      572.80      653.48     24.91 o
   1  -2  -5      572.80      635.47     28.46 o
  -1  -2   5      572.80      642.81     31.58 o
  -1  -2   5      572.80      661.93     29.13 o
  -1   2   5      572.80      664.16     24.91 o
  -1   2   5      572.80      663.93     25.13 o
  -1   2   5      572.80      638.81     25.80 o
  -1   2   5      572.80      680.17     21.79 o
  -1   2   5      572.80      645.70     28.24 o
   0  -2   5      217.74      335.29     12.45 o
   0  -2   5      217.74      294.17     12.90 o
   0  -2  -5      217.74      327.98     17.12 o
   0   2   5      217.74      323.08     12.90 o
   0   2   5      217.74      332.87     14.01 o
   0   2   5      217.74      335.96     13.34 o
   0   2   5      217.74      310.41     10.67 o
   0   2  -5      217.74      294.40     14.01 o
   0   2   5      217.74      315.74     12.68 o
   1  -2   5       11.54       77.39      3.56 o
  -1  -2  -5       11.54       76.50      5.78 o
   1   2   5       11.54       79.39      3.11 o
   1   2   5       11.54       80.28      3.56 o
   1   2   5       11.54       78.27      3.78 o
   2  -2   5      456.58      500.96     22.24 o
  -2  -2  -5      456.58      504.96     23.57 o
   2  -2   5      456.58      553.88     21.35 o
   2  -2   5      456.58      498.96     21.13 o
   2   2   5      456.58      522.75     20.46 o
   2   2   5      456.58      530.76     17.34 o
   2   2   5      456.58      494.29     19.79 o
   2   2   5      456.58      526.98     22.68 o
   2   2   5      456.58      528.31     20.01 o
   3  -2   5      448.28      450.70     18.46 o
   3  -2   5      448.28      425.57     16.46 o
  -3  -2  -5      448.27      396.44     22.01 o
   3   2   5      448.27      418.24     16.46 o
   3   2   5      448.27      426.02     18.68 o
   3   2   5      448.27      440.25     18.68 o
   3   2   5      448.27      415.12     16.90 o
   4  -2   5       32.65       67.82      3.78 o
  -4  -2  -5       32.65       80.94      6.89 o
   4  -2   5       32.65       84.06      3.78 o
   4   2   5       32.65       82.72      3.34 o
   4   2   5       32.65       86.06      4.00 o
   4   2   5       32.65       86.95      3.78 o
   4   2   5       32.65       81.61      3.56 o
  -5  -2  -5       13.27       38.91      3.56 o
   5  -2   5       13.27       39.80      2.45 o
   5  -2   5       13.27       33.80      2.22 o
   5   2   5       13.27       36.91      1.78 o
   5   2   5       13.27       45.14      2.00 o
   5   2   5       13.27       40.03      2.00 o
   5   2   5       13.27       41.36      2.22 o
   6  -2   5       84.18       98.96      6.23 o
  -6  -2  -5       84.18       93.17      8.01 o
   6  -2   5       84.18       98.73      6.89 o
   6   2   5       84.18      103.18      4.23 o
   6   2   5       84.18      100.29      4.89 o
   6   2   5       84.18       98.73      4.45 o
   6   2   5       84.18       96.51      4.00 o
   7  -2   5        9.95        8.45      1.56 o
  -7  -2  -5        9.95        9.56      1.56 o
   7  -2   5        9.95       10.23      1.78 o
   7   2   5        9.95        8.23      1.78 o
   7   2   5        9.95       10.23      1.11 o
   7   2   5        9.95        9.34      1.33 o
   7   2   5        9.95       10.23      1.11 o
  -8  -2  -5      389.07      353.30     16.90 o
   8  -2   5      389.07      386.44     14.90 o
   8  -2   5      389.07      316.41     14.90 o
   8   2   5      389.07      374.21     14.68 o
   8   2   5      389.07      377.99     26.02 o
   8   2   5      389.07      399.56     15.57 o
   9  -2   5      232.59      209.67      9.12 o
  -9  -2  -5      232.59      207.23     10.01 o
   9  -2   5      232.59      214.79      9.34 o
   9   2   5      232.59      215.23      8.89 o
  -9   2  -5      232.59      213.68     10.23 o
   9   2   5      232.59      211.68      8.67 o
   9   2   5      232.59      215.90      8.45 o
  10  -2   5       38.85       42.47      3.11 o
 -10  -2  -5       38.85       44.03      3.11 o
  10  -2   5       38.85       42.03      4.23 o
 -10   2  -5       38.85       41.14     11.79 o
  10   2   5       38.85       46.25      2.22 o
  10   2   5       38.85       47.37      2.67 o
  10   2   5       38.85       48.25      2.67 o
  11  -2   5      406.44      365.53     15.12 o
  11  -2   5      406.44      357.53     17.79 o
  11   2   5      406.44      373.54     14.68 o
  11   2   5      406.44      375.54     14.68 o
  11   2   5      406.44      371.98     15.12 o
  12  -2   5       14.31       17.79      3.56 o
  12  -2   5       14.31       20.90      2.45 o
  12   2   5       14.31       18.23      1.78 o
  12   2   5       14.31       11.34      1.11 o
  13  -2   5       16.71       15.79      4.00 o
  13  -2   5       16.71       17.79      3.34 o
  13   2   5       16.71       13.12      1.56 o
  14  -2   5       20.86       26.02      2.89 o
  14  -2   5       20.86       22.90      2.45 o
  14   2   5       20.86       18.01      4.00 o
  15  -2   5        1.83        5.34      2.00 o
  15   2   5        1.83        6.23      1.33 o
 -16  -2  -5        3.12        5.56      1.11 o
  16  -2   5        3.12        3.34      2.22 o
  16   2   5        3.12        4.67      1.11 o
  15   3  -5        0.38        1.11      2.00 o
 -15   3   5        0.38        3.56      1.78 o
  14   3  -5       10.90       19.35      1.78 o
 -14   3   5       10.90       14.68      2.00 o
 -13   3   5        6.63        6.89      0.89 o
  13   3  -5        6.63        4.89      0.89 o
  13   3  -5        6.63        4.89      1.33 o
  12   3  -5        6.90        8.01      2.67 o
  12   3  -5        6.90        9.12      2.45 o
 -12   3   5        6.90        7.56      1.11 o
  11   3  -5        3.81        4.67      1.33 o
 -11   3   5        3.81        4.23      0.89 o
  11   3  -5        3.81        4.23      0.89 o
  10   3  -5        0.03        0.00      1.33 o
 -10   3   5        0.03        0.89      0.89 o
  10   3  -5        0.03        1.33      0.89 o
   9  -3  -5       18.34       16.23      2.22 o
  -9   3   5       18.34       14.90      2.00 o
   9   3  -5       18.34       12.23      1.56 o
   9   3  -5       18.34       14.01      2.00 o
   8  -3  -5      458.58      424.68     19.57 o
   8   3  -5      458.58      419.35     17.34 o
  -8   3   5      458.58      407.78     16.90 o
   8   3  -5      458.58      428.46     16.68 o
   7  -3  -5      196.08      178.32      8.89 o
   7   3  -5      196.07      191.88      7.34 o
  -7   3   5      196.08      170.31      8.01 o
  -7   3   5      196.08      174.98      7.78 o
   7   3  -5      196.07      178.54      8.01 o
   6  -3  -5        7.80       35.80      2.67 o
  -6  -3   5        7.80       35.58      1.78 o
   6   3  -5        7.80       31.35      4.23 o
  -6   3   5        7.80       35.80      2.45 o
  -6   3   5        7.80       36.02      2.00 o
   6   3  -5        7.80       32.69      2.45 o
  -6   3   5        7.80       34.47      2.45 o
   5  -3  -5      223.23      201.67      9.34 o
   5  -3  -5      223.23      203.45      9.78 o
  -5  -3   5      223.23      199.00     10.23 o
   5   3  -5      223.23      206.56      8.67 o
  -5   3   5      223.23      199.67      9.12 o
  -5   3   5      223.23      197.89      8.23 o
  -5   3   5      223.23      194.55      8.67 o
   5   3  -5      223.23      202.34      9.56 o
  -4  -3   5      104.02      165.20      7.56 o
  -4  -3   5      104.02      166.76      6.89 o
   4  -3  -5      104.02      178.76      8.45 o
   4  -3  -5      104.02      174.54      9.78 o
  -4  -3   5      104.02      164.09      8.01 o
  -4   3   5      104.02      180.10      9.78 o
  -4   3   5      104.02      171.87      8.01 o
   4   3  -5      104.02      167.20      7.56 o
   3  -3  -5        3.13       44.25      3.11 o
  -3  -3   5        3.13       45.81      2.22 o
  -3  -3   5        3.13       41.81      2.89 o
   3  -3  -5        3.13       46.70      2.89 o
  -3  -3   5        3.13       43.14      2.67 o
  -3   3   5        3.13       49.81      2.45 o
  -3   3   5        3.13       46.25      2.22 o
   2  -3  -5        0.25        1.78      1.11 o
   2  -3  -5        0.25        1.78      1.11 o
  -2  -3   5        0.25        1.11      0.89 o
  -2  -3   5        0.25        0.67      0.89 o
  -2  -3   5        0.25        1.78      0.89 o
  -2   3   5        0.25        0.89      0.67 o
  -2   3   5        0.25        2.22      0.67 o
  -1  -3   5      140.26      130.73      5.78 o
   1  -3  -5      140.26      128.29      6.23 o
  -1  -3   5      140.26      130.95      7.56 o
  -1  -3   5      140.26      115.39      7.78 o
  -1   3   5      140.26      124.73      6.00 o
  -1   3   5      140.26      129.40      5.34 o
  -1   3   5      140.26      121.39      5.34 o
   0  -3   5        0.69       26.68      2.00 o
   0  -3   5        0.69       31.13      1.78 o
   0  -3  -5        0.69       29.80      2.22 o
   0   3   5        0.69       32.69      2.00 o
   0   3   5        0.69       30.69      1.78 o
   0   3   5        0.69       30.46      1.78 o
   0   3   5        0.69       29.80      1.56 o
  -1  -3  -5        3.84        4.23      2.89 o
   1  -3   5        3.84        3.78      2.89 o
   1  -3   5        3.84        3.56      2.45 o
   1  -3   5        3.84        4.45      0.89 o
   1   3   5        3.84        3.56      0.89 o
   1   3   5        3.84        4.23      0.89 o
   1   3   5        3.84        5.34      1.11 o
   1   3   5        3.84        2.22      1.11 o
   1   3   5        3.84        2.45      0.67 o
   2  -3   5      194.85      200.56     11.56 o
   2  -3   5      194.85      196.11      8.01 o
  -2  -3  -5      194.85      195.89      9.34 o
   2  -3   5      194.85      216.79     47.14 o
   2   3   5      194.85      205.23      7.78 o
   2   3   5      194.85      194.55      8.23 o
   2   3   5      194.85      194.33      9.12 o
   2   3   5      194.85      198.56      6.89 o
   2   3   5      194.85      197.67      9.34 o
  -3  -3  -5      477.86      424.68     19.12 o
   3  -3   5      477.86      434.47     17.34 o
   3  -3   5      477.86      442.47     18.68 o
   3  -3   5      477.86      433.58     16.68 o
   3   3   5      477.86      379.77     16.46 o
   3   3   5      477.86      423.57     17.12 o
   3   3   5      477.86      440.70     14.45 o
   3   3   5      477.86      438.03     16.68 o
  -4  -3  -5       21.47       56.48      3.34 o
   4  -3   5       21.47       51.59      2.89 o
   4  -3   5       21.47       49.14      3.34 o
   4  -3   5       21.47       52.26      3.11 o
   4   3   5       21.47       62.26      4.89 o
   4   3   5       21.47       57.37      2.45 o
   4   3   5       21.47       54.48      2.45 o
   5  -3   5      154.13      132.07      6.45 o
   5  -3   5      154.13      132.96      6.00 o
  -5  -3  -5      154.13      129.18      6.67 o
   5  -3   5      154.13      134.51      6.45 o
   5   3   5      154.13      129.84      5.56 o
   5   3   5      154.13      137.40      7.56 o
   5   3   5      154.13      127.17      5.78 o
  -6  -3  -5        0.51       40.92      2.89 o
   6  -3   5        0.51       36.69      2.45 o
   6  -3   5        0.51       38.91      2.67 o
   6  -3   5        0.51       32.91      2.67 o
   6   3   5        0.51       39.80      2.45 o
   6   3   5        0.51       41.14      3.11 o
   7  -3   5        0.18       83.61      4.23 o
   7  -3   5        0.18       85.17      4.45 o
   7  -3   5        0.18       86.72      4.67 o
   7   3   5        0.18       83.61      3.78 o
   7   3   5        0.18       94.29      4.23 o
   8  -3   5        6.58        8.23      1.56 o
   8  -3   5        6.58        9.56      1.78 o
   8  -3   5        6.58       10.45      1.56 o
   8   3   5        6.58        9.78      1.56 o
   8   3   5        6.58        8.23      0.89 o
   9  -3   5        5.00        5.56      1.56 o
   9  -3   5        5.00        7.56      2.45 o
   9  -3   5        5.00        8.23      4.00 o
   9   3   5        5.00        6.89      1.33 o
   9   3   5        5.00        4.67      0.89 o
  10  -3   5        2.23        3.34      3.11 o
  10  -3   5        2.23        3.34      1.56 o
  10  -3   5        2.23        2.89      1.56 o
  10   3   5        2.23        3.11      1.11 o
  10   3   5        2.23        2.45      0.67 o
  11  -3   5        2.32        3.56      1.56 o
  11  -3   5        2.32        3.56      2.00 o
  11  -3   5        2.32        5.56      1.33 o
  11   3   5        2.32        2.45      2.00 o
  11   3   5        2.32        2.67      1.11 o
  12  -3   5       10.59        6.67      4.67 o
  12  -3   5       10.59        8.89      1.78 o
  12  -3   5       10.59       12.45      1.56 o
  12   3   5       10.59        6.00      1.33 o
  12   3   5       10.59        6.45      0.89 o
  13  -3   5       37.48       28.02      3.11 o
  13   3   5       37.48       31.58      2.45 o
  13   3   5       37.48       28.46      1.78 o
  14  -3   5        0.14        0.89      2.00 o
  14   3   5        0.14       -0.44      1.11 o
 -14   4   5        4.12        2.45      2.00 o
  14   4  -5        4.12        1.33      1.56 o
  14   4  -5        4.12        0.89      1.56 o
 -13   4   5       47.52       45.36      4.00 o
  13   4  -5       47.52       42.70      3.34 o
  13   4  -5       47.52       47.14      3.56 o
  12   4  -5       46.63       50.48      6.23 o
 -12   4   5       46.63       60.48      4.23 o
  12   4  -5       46.63       56.70      3.56 o
  11   4  -5        3.74        7.56      1.78 o
 -11   4   5        3.74       14.90      2.22 o
  11   4  -5        3.74        8.23      2.45 o
  10  -4  -5        0.40        7.34      3.78 o
  10   4  -5        0.40        2.45      0.89 o
 -10   4   5        0.40        6.23      1.78 o
  10   4  -5        0.40        3.34      1.56 o
   9  -4  -5        0.63        0.89      1.33 o
  -9   4   5        0.63       -0.22      1.33 o
   9   4  -5        0.63       -0.22      0.89 o
   9   4  -5        0.63        0.22      1.33 o
   8  -4  -5        2.27        6.45      4.00 o
  -8   4   5        2.27       11.34      1.78 o
   8   4  -5        2.27        5.34      1.56 o
   7  -4  -5       21.14       15.34      2.22 o
   7   4  -5       21.14       14.45      2.00 o
  -7   4   5       21.14       19.12      2.00 o
   7   4  -5       21.14       12.45      1.56 o
   6  -4  -5       65.47       91.17      5.34 o
  -6   4   5       65.47       89.62      4.67 o
   6   4  -5       65.47       88.50      4.89 o
  -6   4   5       65.47       96.06      4.67 o
   5  -4  -5       59.90       71.38      7.12 o
  -5   4   5       59.90       70.94      3.34 o
  -5   4   5       59.90       75.83      4.00 o
  -5   4   5       59.90       74.94      3.78 o
   5   4  -5       59.90       59.60      4.00 o
   4  -4  -5      431.30      352.41     18.46 o
   4   4  -5      431.30      409.79     16.68 o
  -4   4   5      431.30      394.66     16.01 o
  -4   4   5      431.30      418.68     25.13 o
  -4   4   5      431.30      418.01     17.79 o
   3  -4  -5       42.64       45.14      5.11 o
   3  -4  -5       42.64       47.37      3.11 o
  -3  -4   5       42.64       33.36      2.89 o
  -3   4   5       42.64       43.81      3.11 o
  -3   4   5       42.64       48.92      2.45 o
   3   4  -5       42.64       36.25      2.89 o
  -2  -4   5       47.79       40.69      3.34 o
   2  -4  -5       47.79       54.70      3.78 o
   2  -4  -5       47.79       54.70      3.56 o
  -2   4   5       47.79       52.92      3.56 o
  -2   4   5       47.79       55.37      2.67 o
   1  -4  -5        2.54       45.36      5.11 o
  -1  -4   5        2.54       39.36      3.11 o
  -1  -4   5        2.54       39.14      2.22 o
   1  -4  -5        2.54       41.58      3.34 o
  -1  -4   5        2.54       42.25      2.89 o
  -1   4   5        2.54       48.70      2.22 o
  -1   4   5        2.54       44.70      3.11 o
   0  -4   5      203.83      189.44     10.45 o
   0  -4   5      203.83      204.11      9.34 o
   0   4   5      203.83      190.55      7.56 o
   0   4   5      203.83      176.54      8.01 o
  -1  -4  -5       39.62       48.48      3.34 o
   1  -4   5       39.62       46.92      6.23 o
   1  -4   5       39.62       50.03      5.11 o
   1  -4   5       39.62       45.81      4.89 o
   1   4   5       39.62       50.26      2.22 o
   1   4   5       39.62       46.70      2.89 o
   2  -4   5       61.78       56.26      3.34 o
   2  -4   5       61.78       55.82      3.56 o
   2  -4   5       61.78       57.59      4.45 o
   2   4   5       61.78       53.81      3.11 o
   2   4   5       61.78       56.26      2.67 o
   2   4   5       61.78       57.15      2.22 o
   3  -4   5      132.45      168.98      8.89 o
   3  -4   5      132.45      182.77      7.78 o
   3  -4   5      132.45      170.31      8.23 o
   3   4   5      132.45      195.89      6.45 o
   3   4   5      132.45      193.22      8.23 o
   3   4   5      132.45      189.88      7.34 o
   4  -4   5      122.66      118.28      6.23 o
   4  -4   5      122.66      118.95      5.78 o
   4  -4   5      122.66      110.52      5.34 o
   4   4   5      122.66      119.39      7.12 o
   4   4   5      122.66      113.83      5.56 o
   5  -4   5      236.55      212.12     14.45 o
   5  -4   5      236.55      219.90     15.12 o
   5  -4   5      236.55      203.45     10.23 o
   5   4   5      236.55      209.67      9.12 o
   5   4   5      236.55      216.79      8.45 o
   6  -4   5        0.65        0.67      1.11 o
   6  -4   5        0.65        3.34      1.33 o
   6  -4   5        0.65        1.33      1.56 o
   6   4   5        0.65        1.56      3.11 o
   6   4   5        0.65        2.67      0.67 o
   7  -4   5       50.56       40.92      2.89 o
   7  -4   5       50.56       47.14      6.67 o
   7  -4   5       50.56       49.14     28.69 o
   7   4   5       50.56       40.69      2.89 o
   7   4   5       50.56       40.25      2.89 o
   8  -4   5        1.24        0.44      1.33 o
   8  -4   5        1.24       -0.89      1.11 o
   8  -4   5        1.24        0.67      1.33 o
   8   4   5        1.24        1.11      1.33 o
   8   4   5        1.24        0.00      1.11 o
   9  -4   5       18.24       18.46      2.22 o
   9  -4   5       18.24       19.35      2.45 o
   9  -4   5       18.24       19.57      2.22 o
   9   4   5       18.24       16.46      1.56 o
   9   4   5       18.24       19.57      2.22 o
  10  -4   5       51.67       49.37      8.67 o
  10  -4   5       51.67       45.14      3.34 o
  10  -4   5       51.67       41.36      3.11 o
  10   4   5       51.67       44.92      3.11 o
  10   4   5       51.67       43.81      2.45 o
  11  -4   5       21.38       28.24      2.67 o
  11  -4   5       21.38       30.46      2.67 o
  11  -4   5       21.38       27.57      3.11 o
  11   4   5       21.38       30.46      2.67 o
  11   4   5       21.38       26.68      2.00 o
  12  -4   5        4.58       10.67      2.22 o
  12   4   5        4.58       11.34      1.33 o
  12   4   5        4.58       11.12      1.78 o
  13  -4   5        0.15        0.22      1.78 o
  13   4   5        0.15        3.78      1.56 o
  13   4   5        0.15        1.33      2.67 o
  11   5  -5        1.56        5.11      1.33 o
 -11   5   5        1.56       10.01      2.22 o
  11   5  -5        1.56        4.00      2.00 o
  10  -5  -5        0.00        7.56      4.00 o
 -10   5   5        0.00        6.67      2.00 o
  10   5  -5        0.00        3.56      1.78 o
  10   5  -5        0.00        2.00      1.11 o
   9  -5  -5       12.41       14.23      2.45 o
   9   5  -5       12.41       14.68      2.45 o
   9   5  -5       12.41       11.56      1.56 o
  -9   5   5       12.41       16.23      2.45 o
   8  -5  -5        4.01        7.56      2.00 o
  -8   5   5        4.01        3.78      1.56 o
   8   5  -5        4.01        4.45      1.11 o
   8   5  -5        4.01        3.34      1.78 o
   7  -5  -5       51.11       48.25      4.00 o
  -7   5   5       51.11       50.03      3.34 o
   7   5  -5       51.11       50.92      3.78 o
   7   5  -5       51.11       49.59      2.89 o
   6  -5  -5        7.51       13.79      2.22 o
  -6   5   5        7.51       14.23      2.00 o
   6   5  -5        7.51       11.34      2.00 o
   5  -5  -5      109.28      106.74     10.01 o
  -5   5   5      109.28      114.94      8.89 o
   5   5  -5      109.28       99.84      5.56 o
   4  -5  -5        7.71       19.57      2.67 o
  -4   5   5        7.71       21.79      2.00 o
  -4   5   5        7.71       16.90      1.78 o
   4   5  -5        7.71       16.23      2.22 o
   3  -5  -5        0.12        4.00      1.78 o
   3   5  -5        0.12       -1.33      1.33 o
  -3   5   5        0.12        1.11      1.33 o
   2  -5  -5        8.36       42.25      3.56 o
   2   5  -5        8.36       37.58      3.56 o
  -2   5   5        8.36       38.03      5.34 o
  -1  -5   5       87.53       86.28      5.56 o
   1  -5  -5       87.53      101.62      5.78 o
  -1   5   5       87.53       93.17      7.78 o
   1   5  -5       87.53       87.39      5.11 o
   0  -5  -5       79.93       99.18      6.00 o
   0  -5   5       79.93      100.73      5.78 o
   0   5   5       79.93       96.73      4.89 o
  -1  -5  -5      128.97      126.06      7.12 o
   1  -5   5      128.97      133.18      6.45 o
   1  -5   5      128.97      122.28      6.89 o
   1   5   5      128.97      120.50      6.00 o
   2  -5   5        6.14        7.78      1.78 o
   2  -5   5        6.14        8.23      2.00 o
   2   5   5        6.14        8.89      0.89 o
   2   5   5        6.14       10.23      5.78 o
   2   5   5        6.14        8.67      1.78 o
   3  -5   5       66.32       62.93      6.45 o
   3  -5   5       66.32       70.49     23.57 o
   3  -5   5       66.32       57.59      3.34 o
   3   5   5       66.32       60.48      3.56 o
   3   5   5       66.32       59.37      3.78 o
   3   5   5       66.32       58.93      2.67 o
   4  -5   5       13.84       26.46      2.45 o
   4  -5   5       13.84       28.91      2.67 o
   4  -5   5       13.84       26.68      2.89 o
   4   5   5       13.84       36.25      3.56 o
   4   5   5       13.84       31.35      1.78 o
   5  -5   5        0.90        3.11      2.67 o
   5  -5   5        0.90        1.56      3.34 o
   5  -5   5        0.90        2.00      1.11 o
   5   5   5        0.90        1.78      1.33 o
   5   5   5        0.90        3.34      2.22 o
   6  -5   5       18.04       23.13      2.67 o
   6  -5   5       18.04       22.90      6.67 o
   6  -5   5       18.04       26.68      3.34 o
   6   5   5       18.04       23.35      1.78 o
   6   5   5       18.04       21.57      2.45 o
   7  -5   5        2.22        2.00      3.11 o
   7  -5   5        2.22        1.78      1.33 o
   7  -5   5        2.22        2.00      1.33 o
   7   5   5        2.22        2.67      0.89 o
   7   5   5        2.22        0.67      3.34 o
   8  -5   5        9.58       11.56      2.00 o
   8  -5   5        9.58       15.79      2.45 o
   8  -5   5        9.58       13.34      2.22 o
   8   5   5        9.58       12.45      2.67 o
   8   5   5        9.58       13.79      2.00 o
   9  -5   5       22.05       24.46      2.67 o
   9  -5   5       22.05       24.91      2.89 o
   9  -5   5       22.05       24.02      2.67 o
   9   5   5       22.05       21.57      2.67 o
   9   5   5       22.05       23.57      2.45 o
  10  -5   5       20.65       20.01      2.67 o
  10  -5   5       20.65       12.90      2.22 o
  10  -5   5       20.65       16.23      2.22 o
  10   5   5       20.65       15.79      1.78 o
  10   5   5       20.65       18.68      2.45 o
   7  -6  -5       18.40       27.57     15.34 o
   7   6  -5       18.40       26.02      3.34 o
   7   6  -5       18.40       26.91      2.22 o
   6  -6  -5        7.67       16.90      2.89 o
   6   6  -5        7.67       14.23      2.67 o
   5  -6  -5       12.00       23.57      3.34 o
   5   6  -5       12.00       31.13      3.78 o
   4  -6  -5       11.34       24.02      7.78 o
   4   6  -5       11.34       23.35      2.89 o
   3  -6  -5       12.81       27.13      3.34 o
   3   6  -5       12.81       21.79      2.89 o
  -3   6   5       12.81       16.23      2.45 o
  -2   6   5        0.00       11.12      4.23 o
   2   6  -5        0.00       11.12      2.22 o
   1  -6  -5       39.50       40.25      6.89 o
   1   6  -5       39.50       37.80      3.56 o
  -1   6   5       39.50       35.58      3.11 o
   0  -6  -5        9.64       18.90      2.89 o
   0   6   5        9.64       14.68      2.00 o
   0   6  -5        9.64       13.34      2.45 o
   1  -6   5       63.91       70.71      4.89 o
  -1  -6  -5       63.91       73.38      5.11 o
  -1   6  -5       63.91       70.71      4.89 o
   1   6   5       63.91       65.38      4.23 o
  -2  -6  -5       40.60       44.03      4.00 o
   2  -6   5       40.60       44.03      4.00 o
   2   6   5       40.60       41.14      3.34 o
  -2   6  -5       40.60       45.59      3.78 o
   2   6   5       40.60       40.47      2.22 o
   3  -6   5       59.26       60.71      5.11 o
  -3  -6  -5       59.26       59.60      4.67 o
   3  -6   5       59.26       50.48      4.45 o
  -3   6  -5       59.26       56.93      4.45 o
   3   6   5       59.26       55.82      3.78 o
   4  -6   5       53.41       57.15      4.23 o
   4  -6   5       53.41       52.26      3.78 o
   4   6   5       53.41       54.26      2.89 o
   4   6   5       53.41       59.60      4.89 o
   5  -6   5       22.47       27.13      3.11 o
   5  -6   5       22.47       28.02      3.11 o
   5   6   5       22.47       27.57      2.89 o
   5   6   5       22.47       26.68      4.89 o
   6  -6   5       13.19       19.79      2.89 o
   6  -6   5       13.19       13.12      2.45 o
   6   6   5       13.19       20.46      2.45 o
   6   6   5       13.19       16.90      1.78 o
 -16   0   6       50.65       37.58      3.11 o
 -16   0   6       50.65       37.58      3.56 o
 -14   0   6        2.89        0.44      1.33 o
 -14   0   6        2.89        0.22      1.33 o
 -12   0   6      287.47      245.70     10.45 o
 -12   0   6      287.47      252.37     10.45 o
 -10   0   6      211.18      223.91      8.01 o
 -10   0   6      211.18      231.91     34.25 o
  -8   0   6      213.36      229.02      8.01 o
  -8   0   6      213.36      224.57      9.34 o
   8   0  -6      213.36      234.58      9.34 o
   8   0  -6      213.36      228.58     12.45 o
   6   0  -6      190.29      194.11      7.34 o
  -6   0   6      190.29      173.65      8.01 o
  -6   0   6      190.29      187.88      6.45 o
  -6   0   6      190.29      187.44      7.56 o
  -4   0   6      240.24      268.38     11.12 o
  -4   0   6      240.24      263.93     10.45 o
   4   0  -6      240.24      234.13     10.23 o
  -4   0   6      240.24      257.04     10.23 o
   4   0  -6      240.24      261.71     11.34 o
   4   0  -6      240.24      261.49     11.79 o
  -4   0   6      240.24      262.38      8.89 o
  -2   0   6     2421.35     2343.77     89.17 o
   2   0  -6     2421.35     2418.93    104.07 o
   2   0  -6     2421.35     2269.52    102.74 o
  -2   0   6     2421.35     2392.69     99.40 o
  -2   0   6     2421.35     2482.53     92.51 o
  -2   0   6     2421.35     2316.00     78.27 o
   0   0   6      101.58      111.83      4.67 o
   0   0  -6      101.58      113.39      6.00 o
   0   0   6      101.58      112.94      5.11 o
   0   0   6      101.58      110.74      4.00 o
  -2   0  -6      512.96      494.95     21.35 o
   2   0   6      512.96      501.18     19.57 o
   2   0   6      512.96      484.50     18.90 o
   2   0   6      512.96      485.61     19.35 o
  -4   0  -6     3000.48     3072.41    137.40 o
   4   0   6     3000.48     3292.76    121.61 o
   4   0   6     3000.48     3172.93    123.17 o
   4   0   6     3000.48     3123.34    123.39 o
   6   0   6      164.70      158.75      8.23 o
   6   0   6      164.70      161.86      6.67 o
  -6   0  -6      164.70      152.75      7.12 o
  -8   0  -6      122.44      127.84      6.00 o
   8   0   6      122.44      131.40      5.78 o
   8   0   6      122.44      130.95      6.67 o
 -10   0  -6        0.00        1.56      0.89 o
  10   0   6        0.00        3.78      0.89 o
  10   0   6        0.00        1.33      1.33 o
 -12   0  -6       13.42       16.23      1.56 o
  12   0   6       13.42       16.90      1.56 o
  12   0   6       13.42       15.12      2.00 o
  14   0   6       32.63       41.58     21.57 o
  14   0   6       32.63       37.80      3.34 o
  16   0   6       20.87       24.02      2.89 o
  16   0   6       20.87       23.35      2.00 o
 -17  -1   6       12.30       13.34      3.56 o
 -17   1   6       12.30       10.90      2.45 o
 -17   1   6       12.30       14.45      1.56 o
 -16  -1   6        0.10        1.56      1.33 o
 -16  -1   6        0.10       -1.33      1.33 o
 -16   1   6        0.10       -1.11      1.56 o
 -16   1   6        0.10        0.00      1.11 o
 -15  -1   6        8.06       11.79      1.56 o
 -15  -1   6        8.06        9.34      1.78 o
 -15   1   6        8.06       10.45      2.22 o
 -15   1   6        8.06       12.01      2.22 o
 -14  -1   6        9.90       17.57      2.00 o
 -14  -1   6        9.90       16.46      2.00 o
 -14   1   6        9.91       16.23      2.22 o
 -14   1   6        9.91       20.01      2.00 o
 -13  -1   6       42.26       66.49      3.78 o
 -13  -1   6       42.26       66.71      4.67 o
 -13   1   6       42.26       68.27      2.89 o
 -13   1   6       42.26       68.71      4.23 o
 -12  -1   6        7.51        8.45      1.11 o
 -12  -1   6        7.51        7.34      1.33 o
  12   1  -6        7.51        7.12      1.33 o
 -12   1   6        7.51        6.23      0.89 o
 -12   1   6        7.51        7.78      1.56 o
 -11  -1   6       35.08       38.03     13.56 o
 -11  -1   6       35.08       35.80      2.45 o
  11   1  -6       35.08       39.36      2.00 o
 -11   1   6       35.08       36.47      1.78 o
 -11   1   6       35.08       38.69      2.67 o
 -10  -1   6       24.83       28.24      1.56 o
 -10  -1   6       24.83       26.91      2.00 o
 -10   1   6       24.83       26.68      2.22 o
  10   1  -6       24.83       26.46      2.67 o
 -10   1   6       24.83       28.69      1.56 o
  10   1  -6       24.83       29.58      2.00 o
  -9  -1   6      269.88      242.36     10.01 o
  -9  -1   6      269.88      248.14      8.67 o
  -9   1   6      269.88      251.70      9.34 o
   9   1  -6      269.88      245.70     11.56 o
  -9   1   6      269.88      253.93     10.23 o
  -9   1   6      269.88      247.25     10.23 o
   9   1  -6      269.88      259.48     10.01 o
   9   1  -6      269.88      247.70     10.23 o
  -8  -1   6       53.31       73.16      3.56 o
  -8  -1   6       53.31       78.94      2.89 o
  -8   1   6       53.31       74.27      4.23 o
  -8   1   6       53.31       71.83      3.56 o
   8   1  -6       53.31       72.49      3.34 o
   8   1  -6       53.31       76.94      3.34 o
   8   1  -6       53.31       67.16      3.78 o
  -8   1   6       53.31       75.16      2.89 o
   7  -1  -6      163.40      167.20      8.01 o
  -7  -1   6      163.40      164.09      6.89 o
  -7  -1   6      163.40      164.09      6.00 o
   7   1  -6      163.40      176.32      6.89 o
   7   1  -6      163.40      172.09      7.12 o
  -7   1   6      163.40      164.75     13.12 o
  -7   1   6      163.40      164.75     13.34 o
  -7   1   6      163.40      159.86      6.00 o
   6  -1  -6        5.27       25.57      1.33 o
  -6  -1   6        5.27       32.02      2.45 o
  -6  -1   6        5.27       38.69      2.89 o
  -5  -1   6      663.08      638.58     24.91 o
  -5  -1   6      663.08      641.70     22.90 o
   5  -1  -6      663.08      652.59     29.35 o
  -5  -1   6      663.08      646.81     25.80 o
   5  -1  -6      663.08      639.70     28.24 o
  -5   1   6      663.08      675.27     21.79 o
  -5   1   6      663.08      642.59     25.13 o
  -5   1   6      663.08      681.95     25.13 o
  -4  -1   6     1115.88     1191.35     51.81 o
  -4  -1   6     1115.88     1183.57     49.59 o
  -4  -1   6     1115.88     1169.34     39.14 o
  -4  -1   6     1115.88     1179.79     46.25 o
   4  -1  -6     1115.88     1154.88     50.70 o
  -4  -1   6     1115.88     1147.99     44.70 o
  -4   1   6     1115.88     1232.47     46.03 o
  -4   1   6     1115.88     1165.34     44.70 o
  -4   1   6     1115.88     1181.12     39.14 o
  -4   1   6     1115.88     1223.35     50.70 o
  -4   1   6     1115.88     1138.43     46.03 o
  -3  -1   6       28.89       59.15      2.67 o
   3  -1  -6       28.89       58.26      2.67 o
  -3  -1   6       28.89       60.26      2.89 o
  -3  -1   6       28.89       58.93      2.67 o
  -3  -1   6       28.89       50.92      2.00 o
   3  -1  -6       28.89       45.59      3.11 o
  -3   1   6       28.89       51.15      2.67 o
  -3   1   6       28.89       57.37      2.45 o
  -3   1   6       28.89       61.82      4.23 o
  -3   1   6       28.89       50.92      2.22 o
  -3   1   6       28.89       59.15      2.22 o
   2  -1  -6      427.30      505.85     23.13 o
  -2  -1   6      427.30      499.85     19.79 o
   2  -1  -6      427.30      534.76     19.79 o
  -2  -1   6      427.30      517.41     21.79 o
  -2  -1   6      427.30      508.30     17.12 o
   2  -1  -6      427.30      505.18     22.24 o
  -2  -1   6      427.30      516.30     20.46 o
  -2   1   6      427.30      513.41     17.12 o
  -2   1   6      427.30      506.96     19.79 o
  -2   1   6      427.30      525.64     22.24 o
   2   1  -6      427.30      515.41     22.90 o
  -2   1   6      427.30      518.30     19.79 o
  -2   1   6      427.30      506.96     20.46 o
  -1  -1   6      303.07      387.99     16.23 o
  -1  -1   6      303.07      435.80     16.90 o
   1  -1  -6      303.07      477.16     18.46 o
  -1   1   6      303.07      405.12     14.23 o
  -1   1   6      303.07      474.94     16.23 o
  -1   1   6      303.07      351.08     16.23 o
   0  -1   6      745.74      839.81     32.47 o
   0  -1  -6      745.74      810.01     35.36 o
   0  -1   6      745.74      787.55     32.91 o
   0   1   6      745.74      786.66     27.35 o
   0   1   6      745.74      834.91     35.36 o
   0   1   6      745.74      830.47     32.24 o
   0   1   6      745.74      852.04     31.58 o
   1  -1   6      112.65      202.11      8.67 o
  -1  -1  -6      112.65      213.45      9.34 o
   1   1   6      112.65      213.01      9.34 o
   1   1   6      112.65      216.12      8.23 o
   1   1   6      112.65      203.23      8.45 o
   2  -1   6       77.18       90.73      4.00 o
  -2  -1  -6       77.18       86.06      4.23 o
   2  -1   6       77.18       80.72      3.78 o
   2   1   6       77.18       83.83      3.78 o
   2   1   6       77.18       88.06      3.78 o
   2   1   6       77.18       88.73      3.56 o
   2   1   6       77.18       92.06      4.00 o
  -3  -1  -6        1.12      273.05     12.01 o
  -4  -1  -6       27.24      159.64      7.34 o
   4   1   6       27.24      161.42      7.12 o
  -4   1  -6       27.24      158.31     10.23 o
   5  -1   6      194.23      177.21      7.12 o
  -5  -1  -6      194.23      164.98      7.78 o
   5  -1   6      194.23      175.65      7.12 o
   5   1   6      194.23      171.43      6.89 o
  -5   1  -6      194.23      167.20      8.45 o
   5   1   6      194.23      169.65      7.78 o
   5   1   6      194.23      173.20      6.67 o
   5   1   6      194.23      166.09      6.89 o
   6  -1   6       91.94      119.17      5.78 o
  -6  -1  -6       91.94      131.18      6.23 o
  -6   1  -6       91.94      133.62      7.12 o
   6   1   6       91.94      136.96      5.11 o
   6   1   6       91.94      132.29      5.56 o
  -7  -1  -6      127.52      138.29      6.67 o
   7  -1   6      127.52      145.63      6.23 o
   7  -1   6      127.52      142.30      6.23 o
  -7   1  -6      127.52      148.30      6.67 o
   7   1   6      127.52      146.30      6.67 o
   7   1   6      127.52      147.19      6.23 o
   7   1   6      127.52      148.30      6.67 o
   7   1   6      127.52      142.96      6.67 o
  -8  -1  -6        7.37       69.60      3.56 o
   8  -1   6        7.37       59.15      2.89 o
   8  -1   6        7.37       53.81      4.00 o
  -8   1  -6        7.37       67.38      3.11 o
   8   1   6        7.37       60.71      3.11 o
   9  -1   6        7.56       11.79      1.33 o
  -9  -1  -6        7.56       12.90      1.56 o
   9  -1   6        7.56        9.78      2.45 o
   9   1   6        7.56       11.56      1.78 o
   9   1   6        7.56       12.90      1.33 o
   9   1   6        7.56       10.23      2.00 o
  -9   1  -6        7.56       15.57      3.11 o
  10  -1   6       54.43       49.37      3.34 o
 -10  -1  -6       54.43       59.15      3.11 o
  10  -1   6       54.43       52.03      2.67 o
  10   1   6       54.43       49.81      3.78 o
 -10   1  -6       54.43       52.26      2.89 o
  11  -1   6       25.97       26.46      2.89 o
 -11  -1  -6       25.97       25.13      2.22 o
  11  -1   6       25.97       21.57      1.78 o
 -11   1  -6       25.97       22.68      1.78 o
  11   1   6       25.97       22.24      2.22 o
  11   1   6       25.97       21.57      1.78 o
  12  -1   6      174.70      188.10      8.67 o
  12  -1   6      174.70      191.66      8.23 o
  12   1   6      174.70      194.33      8.45 o
  12   1   6      174.70      197.00      8.23 o
  13  -1   6       56.97       50.03      3.78 o
  13  -1   6       56.97       43.36      2.67 o
  13   1   6       56.97       51.37      3.34 o
  13   1   6       56.97       50.48      4.89 o
  14  -1   6        0.02        1.11      0.89 o
  14  -1   6        0.02        2.89      1.78 o
  14   1   6        0.02        1.78      2.00 o
  14   1   6        0.02        2.22      1.11 o
  15  -1   6        2.44        1.11      4.00 o
  15  -1   6        2.44        2.67      1.11 o
  15   1   6        2.44        0.67      1.56 o
  15   1   6        2.44        1.11      1.11 o
  16  -1   6        1.40        5.56      2.00 o
  16   1   6        1.40        2.45      1.78 o
  16   1   6        1.40        1.33      1.33 o
 -16   2   6       14.83       13.12      1.78 o
 -16   2   6       14.83       12.68      2.45 o
 -15  -2   6        0.05       -0.67      0.67 o
 -15   2   6        0.05       -0.67      0.89 o
 -15   2   6        0.05       -1.11      1.78 o
 -14  -2   6       14.79       15.34      1.33 o
 -14   2   6       14.79       16.23      1.33 o
 -14   2   6       14.79       13.56      2.22 o
  14   2  -6       14.79       15.34      2.67 o
 -13  -2   6        1.22        1.33      0.67 o
 -13   2   6        1.22        2.45      1.56 o
  13   2  -6        1.22        2.00      0.67 o
 -13   2   6        1.22       -0.22      0.67 o
 -12  -2   6       61.36       76.94      3.11 o
 -12   2   6       61.36       71.16      4.45 o
 -12   2   6       61.36       71.83      4.23 o
  12   2  -6       61.36       76.05      3.56 o
 -11  -2   6      219.06      194.11      8.23 o
 -11  -2   6      219.06      186.77      6.89 o
 -11   2   6      219.06      192.11      8.67 o
 -11   2   6      219.06      188.99     10.01 o
  11   2  -6      219.06      199.89      8.45 o
  11   2  -6      219.06      202.34      8.67 o
 -10  -2   6      307.24      304.85     12.23 o
 -10  -2   6      307.24      308.18     10.67 o
 -10   2   6      307.24      311.96     12.68 o
  10   2  -6      307.24      315.08     12.68 o
  10   2  -6      307.24      311.74     12.68 o
 -10   2   6      307.24      310.63     12.23 o
  10   2  -6      307.24      288.62     14.01 o
  -9  -2   6      112.84       92.06      3.78 o
  -9  -2   6      112.84       98.29      4.67 o
   9   2  -6      112.84       97.18      8.45 o
  -9   2   6      112.84       96.95      4.67 o
   9   2  -6      112.84       99.18      4.23 o
  -9   2   6      112.84       96.95      4.67 o
   9   2  -6      112.84       96.06      4.67 o
   8  -2  -6       49.92       46.70      3.11 o
  -8  -2   6       49.92       48.03      4.23 o
  -8  -2   6       49.92       44.70      2.45 o
  -8   2   6       49.92       46.03      2.67 o
   8   2  -6       49.92       46.48      2.67 o
   8   2  -6       49.92       45.59      2.45 o
  -8   2   6       49.92       45.36      2.89 o
   8   2  -6       49.92       47.14      5.11 o
   7  -2  -6       29.53       31.80      2.00 o
  -7  -2   6       29.53       36.69      2.00 o
  -7  -2   6       29.53       36.25      1.56 o
   7  -2  -6       29.53       32.24      2.45 o
  -7   2   6       29.53       35.80      2.22 o
  -7   2   6       29.53       30.46      1.33 o
   7   2  -6       29.53       39.80      4.00 o
   7   2  -6       29.53       31.13      2.00 o
   7   2  -6       29.53       39.14      2.22 o
  -7   2   6       29.53       33.80      1.56 o
  -6  -2   6        6.32       24.68      2.00 o
  -6  -2   6        6.32       19.12      2.67 o
   6  -2  -6        6.32       19.57      2.00 o
  -6  -2   6        6.32       25.57      2.89 o
   6   2  -6        6.32       25.57      1.78 o
  -6   2   6        6.32       12.23     10.01 o
  -6   2   6        6.32       25.13      1.78 o
  -6   2   6        6.32       22.01      1.33 o
  -5  -2   6        0.02        4.67      0.89 o
  -5  -2   6        0.02        6.45      0.67 o
  -5  -2   6        0.02        8.89      0.89 o
  -5   2   6        0.02        8.01      0.67 o
   4  -2  -6      100.57      112.94      5.56 o
  -4  -2   6      100.57      115.61      5.34 o
  -4  -2   6      100.57      116.95      4.89 o
   4  -2  -6      100.57      104.07      5.78 o
  -4  -2   6      100.57      115.17      5.56 o
  -4   2   6      100.57      119.84      4.67 o
  -4   2   6      100.57      111.61      4.89 o
  -4   2   6      100.57      114.50      4.67 o
  -4   2   6      100.57      120.95      5.34 o
  -3  -2   6      182.24      180.54      8.01 o
  -3  -2   6      182.24      167.20      6.89 o
   3  -2  -6      182.24      173.87      8.45 o
  -3  -2   6      182.24      178.10      7.34 o
   3  -2  -6      182.24      164.75      7.78 o
  -3   2   6      182.24      176.54      6.67 o
  -3   2   6      182.24      174.98      9.78 o
  -3   2   6      182.24      162.09      6.89 o
  -3   2   6      182.24      169.65      7.56 o
  -3   2   6      182.24      170.98      7.12 o
  -2  -2   6      278.08      332.42     16.01 o
  -2  -2   6      278.08      305.07     14.45 o
   2  -2  -6      278.08      325.31     14.45 o
  -2  -2   6      278.08      336.40     14.68 o
  -2   2   6      278.08      285.50     10.67 o
  -2   2   6      278.08      331.09     12.23 o
  -2   2   6      278.08      332.20     14.01 o
  -2   2   6      278.08      319.30     12.68 o
  -2   2   6      278.08      290.84     12.45 o
  -1  -2   6      578.32      573.43     22.24 o
  -1  -2   6      578.32      600.78     24.91 o
   1  -2  -6      578.32      556.75     26.02 o
  -1  -2   6      578.32      591.66     23.35 o
  -1   2   6      578.32      594.78     22.46 o
  -1   2   6      578.32      562.53     22.90 o
  -1   2   6      578.32      576.99     25.35 o
  -1   2   6      578.32      581.88     22.24 o
  -1   2   6      578.32      596.78     19.57 o
   0  -2   6       78.88      175.87      8.45 o
   0  -2   6       78.88      175.43      7.56 o
   0  -2  -6       78.88      189.44     11.12 o
   0  -2   6       78.88      176.10      7.78 o
   0   2   6       78.88      195.00      7.56 o
   0   2   6       78.88      206.12      8.45 o
   1  -2   6      423.56      489.62     23.13 o
   1  -2   6      423.56      522.08     20.24 o
  -1  -2  -6      423.56      482.72     25.13 o
   1  -2   6      423.56      512.74     21.57 o
   1   2   6      423.56      512.74     19.35 o
   1   2   6      423.56      491.62     16.90 o
   1   2   6      423.56      504.29     21.79 o
   1   2   6      423.56      495.18     19.79 o
  -2  -2  -6        0.87       36.47      3.11 o
   2  -2   6        0.87       34.91      4.00 o
   2   2   6        0.87       35.36      2.22 o
   3  -2   6      101.83      117.17      5.11 o
  -3  -2  -6      101.83      110.74      6.45 o
   3   2   6      101.83      112.05      5.34 o
   3   2   6      101.83      112.28      4.89 o
   3   2   6      101.83      107.85      7.12 o
   3   2   6      101.83      120.50      4.67 o
   4  -2   6       37.43       33.36      2.00 o
   4  -2   6       37.43       32.02      2.00 o
  -4  -2  -6       37.43       31.80      3.11 o
   4   2   6       37.43       33.36      1.78 o
   4   2   6       37.43       32.02      1.56 o
   4   2   6       37.43       30.46      1.78 o
   4   2   6       37.43       31.80      2.00 o
  -5  -2  -6       89.13       81.17      7.34 o
   5  -2   6       89.14       88.28      4.45 o
   5  -2   6       89.14       89.39      4.23 o
   5   2   6       89.13       80.50      5.11 o
   5   2   6       89.13       93.84      6.67 o
   5   2   6       89.13       89.62      4.23 o
   5   2   6       89.13       84.50      3.78 o
   6  -2   6       35.59       49.14      2.89 o
  -6  -2  -6       35.59       48.92      5.56 o
   6  -2   6       35.59       52.48      4.00 o
   6   2   6       35.59       52.26      4.67 o
   6   2   6       35.59       47.59      5.34 o
   6   2   6       35.59       49.81      2.45 o
   7  -2   6       33.24       26.24      2.67 o
   7  -2   6       33.24       27.13      4.00 o
  -7  -2  -6       33.24       36.02      4.89 o
   7   2   6       33.24       34.69      1.78 o
   7   2   6       33.24       38.91      2.00 o
   7   2   6       33.24       36.25      2.00 o
   8  -2   6       36.53       44.92      5.11 o
   8  -2   6       36.53       44.47      2.89 o
  -8  -2  -6       36.53       49.14      6.45 o
  -8   2  -6       36.53       49.59      5.34 o
   8   2   6       36.53       51.59      2.89 o
   8   2   6       36.53       55.37      2.89 o
   8   2   6       36.53       51.15      2.45 o
   9  -2   6       64.49      111.16      5.56 o
   9  -2   6       64.49      109.41      7.56 o
   9   2   6       64.49      118.06      5.56 o
   9   2   6       64.49      109.63      5.11 o
   9   2   6       64.49      116.28      7.34 o
  -9   2  -6       64.49      120.73      6.89 o
  10  -2   6        1.18       36.69      3.11 o
  10  -2   6        1.18       40.69      3.11 o
 -10   2  -6        1.18       47.37      5.11 o
  10   2   6        1.18       43.36      2.67 o
  11  -2   6      117.18      113.39      5.56 o
  11  -2   6      117.18      115.39      5.78 o
  11   2   6      117.18      107.85      4.67 o
  11   2   6      117.18      121.61      5.34 o
  11   2   6      117.18      124.95      5.34 o
  12  -2   6        4.57        6.00      1.33 o
  12  -2   6        4.57        5.56      1.78 o
  12   2   6        4.57        3.11      1.11 o
  13  -2   6        2.96        4.67      2.00 o
  13  -2   6        2.96        5.56      1.78 o
  13   2   6        2.96        2.00      2.45 o
  14  -2   6        0.01       -2.45      2.45 o
  14  -2   6        0.01       -1.11      1.78 o
  14   2   6        0.01       -0.89      0.89 o
  15  -2   6       14.36       10.67      2.45 o
  15   2   6       14.36       10.01      1.33 o
 -15   3   6        3.23        1.78      1.78 o
  15   3  -6        3.23        1.56      0.89 o
 -14   3   6        9.97       18.46      2.67 o
  14   3  -6        9.97       14.68      3.78 o
 -13   3   6        3.97        3.34      1.78 o
  13   3  -6        3.97        7.34      1.33 o
  13   3  -6        3.97        7.12      1.33 o
 -12   3   6        0.64        0.67      1.56 o
  12   3  -6        0.64        0.89      1.33 o
  12   3  -6        0.64        0.89      2.00 o
  11   3  -6       14.90       16.46      1.56 o
 -11   3   6       14.90       14.01      2.22 o
  11   3  -6       14.90       17.12      4.23 o
 -10   3   6        3.99       30.02      2.89 o
  10   3  -6        3.99       35.13      2.67 o
  10   3  -6        3.99       33.13      2.67 o
   9  -3  -6       86.79       76.72      4.89 o
   9   3  -6       86.79       84.06      3.78 o
   9   3  -6       86.79       82.50      4.45 o
  -9   3   6       86.79       82.50      4.45 o
   8  -3  -6       59.22       58.48     30.69 o
   8   3  -6       59.22       65.82      3.78 o
  -8   3   6       59.22       67.60      3.78 o
   8   3  -6       59.22       53.37      3.11 o
  -7  -3   6        0.00      147.85      6.23 o
   7   3  -6        0.00      159.20      7.12 o
   6  -3  -6       16.93       17.79      3.11 o
   6  -3  -6       16.93       18.46      1.78 o
  -6  -3   6       16.93       21.79      1.56 o
  -6   3   6       16.93       22.24      1.56 o
  -6   3   6       16.93       18.68      1.78 o
   6   3  -6       16.93       21.13      2.00 o
   5  -3  -6       53.38       87.17      6.67 o
  -5  -3   6       53.38      122.50      4.89 o
  -5  -3   6       53.38       98.73      5.56 o
  -5   3   6       53.38      105.18      6.00 o
  -5   3   6       53.38      122.95      5.11 o
  -5   3   6       53.38      106.74      4.45 o
   5   3  -6       53.38      105.63      5.11 o
   4  -3  -6      122.52      147.85     12.90 o
  -4  -3   6      122.52      171.43      6.45 o
  -4  -3   6      122.52      171.65      7.12 o
  -4  -3   6      122.52      169.42      7.78 o
  -4   3   6      122.52      158.97      6.45 o
  -4   3   6      122.52      135.18      7.12 o
  -4   3   6      122.52      151.63      6.67 o
   3  -3  -6       60.57       64.04      4.00 o
   3  -3  -6       60.57       59.60      3.56 o
  -3  -3   6       60.57       65.38      3.11 o
  -3  -3   6       60.57       68.49      4.45 o
  -3  -3   6       60.57       58.71      4.23 o
  -3   3   6       60.57       65.82      2.89 o
  -3   3   6       60.57       68.94      3.34 o
  -3   3   6       60.57       64.49      3.11 o
   2  -3  -6      169.15      150.75      7.56 o
  -2  -3   6      169.15      142.96      6.00 o
  -2  -3   6      169.15      145.63      6.89 o
  -2  -3   6      169.15      155.42     11.79 o
   2  -3  -6      169.15      144.74      7.12 o
  -2   3   6      169.15      142.07      6.00 o
  -2   3   6      169.15      147.19      6.89 o
  -2   3   6      169.15      144.96      5.78 o
   1  -3  -6       17.96       19.57      2.22 o
  -1  -3   6       17.96       18.01      1.78 o
  -1  -3   6       17.96       17.79      2.00 o
  -1  -3   6       17.96       19.12      1.33 o
  -1   3   6       17.96       21.57      1.56 o
  -1   3   6       17.96       20.68      1.33 o
  -1   3   6       17.96       20.01      1.56 o
  -1   3   6       17.96       19.57      2.45 o
  -1   3   6       17.96       22.46      1.56 o
   0  -3   6       14.66       19.12      4.89 o
   0  -3   6       14.66       18.23      4.67 o
   0  -3  -6       14.66       18.46      1.78 o
   0  -3   6       14.66       18.01      3.56 o
   0   3   6       14.66       18.46      1.78 o
   0   3   6       14.66       18.68      1.11 o
   0   3   6       14.66       19.35      1.56 o
   0   3   6       14.66       18.46      1.11 o
   0   3   6       14.66       20.24      2.00 o
   1  -3   6        6.25       29.80      1.78 o
   1  -3   6        6.25       18.90      3.56 o
  -1  -3  -6        6.25       33.36      2.67 o
   1  -3   6        6.25       21.79      5.11 o
   1   3   6        6.25       30.46      2.45 o
   2  -3   6       54.50       57.82      2.89 o
   2  -3   6       54.50       58.48      3.34 o
  -2  -3  -6       54.50       60.71      6.67 o
   2  -3   6       54.50       56.70      3.11 o
   2   3   6       54.50       53.59      2.67 o
   2   3   6       54.50       52.92      6.67 o
   2   3   6       54.50       54.93      2.89 o
   2   3   6       54.50       57.82      3.34 o
   3  -3   6      293.26      312.85     12.45 o
   3  -3   6      293.26      327.31     14.01 o
  -3  -3  -6      293.26      301.51     17.57 o
   3  -3   6      293.26      307.29     12.90 o
   3   3   6      293.26      306.18     12.68 o
   3   3   6      293.26      309.96     12.23 o
   3   3   6      293.26      309.52     12.01 o
   3   3   6      293.26      302.62     10.67 o
  -4  -3  -6      384.44      350.63     20.90 o
   4  -3   6      384.45      369.76     15.12 o
   4  -3   6      384.45      360.42     14.68 o
   4  -3   6      384.45      377.76     16.23 o
   4   3   6      384.44      365.31     14.90 o
   4   3   6      384.44      377.54     14.23 o
   4   3   6      384.44      361.53     14.45 o
   5  -3   6       38.53       36.47      2.45 o
   5  -3   6       38.53       36.69      2.67 o
  -5  -3  -6       38.53       41.81      7.12 o
   5  -3   6       38.53       45.14      6.89 o
   5   3   6       38.53       35.80      3.34 o
   5   3   6       38.53       39.80      2.45 o
   5   3   6       38.53       37.80      2.00 o
   6  -3   6      722.13      667.49     26.68 o
   6  -3   6      722.13      678.39     28.46 o
   6  -3   6      722.13      669.05     31.13 o
   6   3   6      722.13      651.04     25.57 o
   6   3   6      722.13      644.81     26.46 o
   7  -3   6      155.32      133.85      8.45 o
   7  -3   6      155.32      145.63      6.67 o
   7  -3   6      155.32      152.97      7.12 o
   7   3   6      155.32      140.29      6.00 o
   7   3   6      155.32      141.41      6.23 o
   8  -3   6       97.30       87.39      4.67 o
   8  -3   6       97.30       90.06      8.23 o
   8  -3   6       97.30       84.28      8.67 o
   8   3   6       97.30       82.94      4.23 o
   8   3   6       97.30       84.50      3.78 o
   9  -3   6      158.57      146.30      8.67 o
   9  -3   6      158.57      116.06      6.67 o
   9  -3   6      158.57      141.41      7.56 o
   9   3   6      158.57      141.41      8.01 o
   9   3   6      158.57      139.63      6.23 o
  10  -3   6        3.18        6.45      1.78 o
  10  -3   6        3.18        5.56      2.45 o
  10  -3   6        3.18        6.89      1.33 o
  10   3   6        3.18        6.89      1.33 o
  10   3   6        3.18        3.78      5.11 o
  11  -3   6        7.45        4.67      2.45 o
  11  -3   6        7.45        4.23      1.78 o
  11  -3   6        7.45        4.67      1.33 o
  11   3   6        7.45        2.67      0.89 o
  11   3   6        7.45        4.45      1.11 o
  12  -3   6        3.09        5.78      1.78 o
  12  -3   6        3.09        1.78      1.78 o
  12   3   6        3.09        4.00      1.33 o
  12   3   6        3.09        4.67      0.89 o
  13  -3   6        5.77        4.45      3.56 o
  13  -3   6        5.77        5.11      1.78 o
  13   3   6        5.77        2.89      0.89 o
  13   3   6        5.77        3.34      1.33 o
  14  -3   6        1.49        0.22      1.78 o
  14   3   6        1.49       -1.11      1.11 o
  13   4  -6        0.89        0.44      3.56 o
  13   4  -6        0.89        0.67      1.11 o
 -13   4   6        0.89       -0.67      1.78 o
  12   4  -6       22.32       29.35      2.22 o
  12   4  -6       22.32       25.57      3.11 o
 -12   4   6       22.32       33.58      3.34 o
  11   4  -6        1.21       -0.22      1.56 o
 -11   4   6        1.21        1.56      1.78 o
  11   4  -6        1.21        0.44      0.89 o
  10  -4  -6        2.43        7.56      2.00 o
 -10   4   6        2.43        8.23      1.78 o
  10   4  -6        2.43       10.67      1.33 o
  10   4  -6        2.43       11.12      2.00 o
   9  -4  -6       18.41       30.46      3.11 o
   9   4  -6       18.41       38.03      2.45 o
   9   4  -6       18.41       32.02      3.11 o
  -9   4   6       18.41       33.80      3.11 o
   8  -4  -6       48.28       54.04     10.01 o
   8   4  -6       48.28       36.69      2.45 o
   8   4  -6       48.28       50.70      3.34 o
  -8   4   6       48.28       49.59      3.11 o
   7  -4  -6        6.40        7.56      2.00 o
  -7   4   6        6.40        8.67      1.56 o
   7   4  -6        6.40        9.12      1.78 o
   6  -4  -6        5.36       33.80      4.67 o
  -6   4   6        5.36       25.35     16.68 o
   6   4  -6        5.36       47.14      3.34 o
   5  -4  -6      115.43      125.17      6.89 o
  -5   4   6      115.43      125.84      6.23 o
  -5   4   6      115.43      118.06      5.34 o
   5   4  -6      115.43      126.28      6.23 o
  -5   4   6      115.43      125.62      6.00 o
   4  -4  -6      275.51      272.38     12.90 o
  -4  -4   6      275.51      264.38     12.23 o
   4  -4  -6      275.51      259.48     12.23 o
   4   4  -6      275.51      266.82     11.56 o
  -4   4   6      275.51      250.59     10.67 o
  -4   4   6      275.51      261.04     10.67 o
   3  -4  -6      185.81      186.32      9.34 o
   3  -4  -6      185.81      181.88      9.34 o
  -3  -4   6      185.81      186.77      8.89 o
  -3  -4   6      185.81      164.75      8.01 o
  -3   4   6      185.81      177.21      7.56 o
  -3   4   6      185.81      180.32      7.56 o
  -2  -4   6      396.34      385.99     15.79 o
   2  -4  -6      396.34      371.76     17.12 o
   2  -4  -6      396.34      392.00     17.79 o
  -2  -4   6      396.34      367.54     14.68 o
  -2  -4   6      396.34      381.77     16.90 o
  -2   4   6      396.34      360.20     15.12 o
  -1  -4   6      152.86      137.85      6.00 o
  -1  -4   6      152.86      110.74     10.23 o
   1  -4  -6      152.86      148.30      7.78 o
  -1  -4   6      152.86      148.52      7.78 o
   1  -4  -6      152.86      148.74      7.34 o
  -1   4   6      152.86      146.52      7.56 o
  -1   4   6      152.86      143.85      6.23 o
   0  -4   6        3.40       29.58      2.00 o
   0  -4   6        3.40       17.79      5.11 o
   0  -4   6        3.40       22.01      3.34 o
   0  -4  -6        3.40       17.12      4.67 o
   0   4   6        3.40       34.02      2.67 o
   1  -4   6       14.27       83.83      4.89 o
   1  -4   6       14.27       88.50      4.23 o
   1  -4   6       14.27       87.39      4.67 o
   1   4   6       14.27       90.73      4.89 o
   2  -4   6       28.78       40.47      3.11 o
   2  -4   6       28.78       45.81      3.34 o
   2  -4   6       28.78       60.26      4.89 o
   2   4   6       28.78       59.15      3.78 o
   2   4   6       28.78       61.60      3.11 o
   3  -4   6        3.42       56.70      3.78 o
   3  -4   6        3.42       55.37      6.23 o
   3  -4   6        3.42       57.37      3.78 o
   3   4   6        3.42       55.82      4.00 o
   4  -4   6       64.23       68.49      8.45 o
   4  -4   6       64.23       62.71      4.23 o
   4  -4   6       64.23       68.94      7.12 o
   4   4   6       64.23       68.71      3.11 o
   4   4   6       64.23       67.60      5.56 o
   5  -4   6      144.00      138.07      9.78 o
   5  -4   6      144.00      137.18      6.23 o
   5  -4   6      144.00      146.08      8.45 o
   5   4   6      144.00      131.84      6.23 o
   5   4   6      144.00      137.18      6.45 o
   6  -4   6        5.75        8.45      1.78 o
   6  -4   6        5.75        8.67      7.56 o
   6  -4   6        5.75        9.78      2.67 o
   6   4   6        5.75        7.78      1.56 o
   6   4   6        5.75        9.34      1.11 o
   7  -4   6       22.36       33.80      2.89 o
   7  -4   6       22.36       32.91      2.89 o
   7  -4   6       22.36       30.91      2.67 o
   7   4   6       22.36       33.36      2.45 o
   7   4   6       22.36       31.35      2.00 o
   8  -4   6       59.62       52.48      3.56 o
   8  -4   6       59.62       54.04      3.34 o
   8  -4   6       59.62       52.92      3.56 o
   8   4   6       59.62       50.26      2.67 o
   8   4   6       59.62       51.59      3.34 o
   9  -4   6       44.07       39.36      2.89 o
   9  -4   6       44.07       32.69      2.89 o
   9  -4   6       44.07       45.59      3.34 o
   9   4   6       44.07       42.25      2.22 o
   9   4   6       44.07       45.36      2.89 o
  10  -4   6        2.57        1.78      1.56 o
  10  -4   6        2.57        6.00      1.56 o
  10  -4   6        2.57        4.00      1.56 o
  10   4   6        2.57        4.00      1.56 o
  10   4   6        2.57        1.78      0.89 o
  11  -4   6        0.03        5.78      1.56 o
  11  -4   6        0.03        3.11      1.33 o
  11  -4   6        0.03        8.67      2.45 o
  11   4   6        0.03        3.56      1.33 o
  11   4   6        0.03        0.89      0.89 o
  12  -4   6        0.54       -1.11      1.11 o
  12  -4   6        0.54        0.00      1.33 o
  12  -4   6        0.54       -2.67      3.34 o
  12   4   6        0.54       -0.89      1.33 o
  12   4   6        0.54       -1.11      4.45 o
 -11   5   6        6.32        8.89      2.45 o
  11   5  -6        6.32        9.56      1.56 o
  11   5  -6        6.32        8.67      3.34 o
  10  -5  -6        0.26        0.89      1.56 o
  10   5  -6        0.26       -0.67      1.78 o
  10   5  -6        0.26        2.89      1.33 o
 -10   5   6        0.26        1.33      1.56 o
   9  -5  -6        5.37        8.67      2.22 o
  -9   5   6        5.37       10.23      2.00 o
   9   5  -6        5.37        9.78      2.22 o
   9   5  -6        5.37       10.45      1.56 o
   8  -5  -6       73.94       82.05     19.35 o
  -8   5   6       73.94       77.39      7.56 o
   8   5  -6       73.94       77.16      4.89 o
   8   5  -6       73.94       73.60      3.78 o
   7  -5  -6        0.01        0.22      1.56 o
   7   5  -6        0.01        1.11      1.56 o
  -7   5   6        0.01       -1.78      6.00 o
   6  -5  -6        1.39        1.56      1.56 o
  -6   5   6        1.39        2.45      1.56 o
   6   5  -6        1.39        2.22      1.56 o
   5  -5  -6       38.41       39.14      9.12 o
   5   5  -6       38.41       32.91      3.34 o
  -5   5   6       38.41       36.02      2.67 o
   4  -5  -6       22.14       19.12      2.67 o
  -4   5   6       22.14       15.57      1.78 o
   4   5  -6       22.14       22.01      2.67 o
  -4   5   6       22.14       16.90      2.00 o
   3   5  -6        0.52       33.13      3.11 o
  -3   5   6        0.52       26.02      2.22 o
  -2  -5   6      205.83      200.56     10.01 o
   2  -5  -6      205.83      207.01     10.45 o
  -2   5   6      205.83      197.00      8.67 o
   2   5  -6      205.83      202.34      9.56 o
   1  -5  -6        1.10       22.01      3.11 o
  -1  -5   6        1.10       30.69      3.11 o
  -1   5   6        1.10       24.46      2.45 o
   0  -5   6      136.66      122.50      6.45 o
   0  -5   6      136.66      126.51      6.89 o
   0  -5  -6      136.66      128.51      7.34 o
   0   5   6      136.66      118.50      5.78 o
  -1  -5  -6        4.78       41.14      4.00 o
   1  -5   6        4.78       52.70      3.78 o
   1  -5   6        4.78       44.70      3.78 o
   1   5   6        4.78       47.37      3.56 o
   2  -5   6      133.06      126.95      7.56 o
   2  -5   6      133.06      140.96      8.45 o
   2   5   6      133.06      116.28      5.11 o
   2   5   6      133.06      120.50      5.56 o
   2   5   6      133.06      120.73      8.45 o
   3  -5   6       11.61       17.79      2.00 o
   3  -5   6       11.61       16.46      2.45 o
   3  -5   6       11.61       19.12      2.45 o
   3   5   6       11.61       15.12      1.56 o
   3   5   6       11.61       16.23      3.11 o
   3   5   6       11.61       14.45      1.78 o
   4  -5   6        3.41        7.12      3.34 o
   4  -5   6        3.41        8.23      4.45 o
   4  -5   6        3.41        4.67      1.33 o
   4   5   6        3.41        5.78      1.33 o
   4   5   6        3.41        4.45      0.89 o
   5  -5   6        1.65        1.33      1.33 o
   5  -5   6        1.65        1.56      1.56 o
   5  -5   6        1.65        2.45      1.33 o
   5   5   6        1.65        3.56      0.89 o
   5   5   6        1.65        2.89      3.34 o
   6  -5   6        2.07        2.00      1.56 o
   6  -5   6        2.07        4.23      1.78 o
   6  -5   6        2.07        2.00      1.33 o
   6   5   6        2.07        2.22      1.33 o
   6   5   6        2.07        1.78      1.33 o
   7  -5   6       25.38       32.91      2.89 o
   7  -5   6       25.38       36.25      3.11 o
   7  -5   6       25.38       34.02      3.11 o
   7   5   6       25.38       33.36      2.89 o
   7   5   6       25.38       34.91      2.22 o
   8  -5   6        8.84        4.23      1.56 o
   8  -5   6        8.84        9.56      2.00 o
   8  -5   6        8.84        7.56      2.22 o
   8   5   6        8.84        5.78      1.11 o
   8   5   6        8.84        7.34      1.78 o
   9  -5   6        1.15        3.78      1.78 o
   9  -5   6        1.15        5.11      1.78 o
   9  -5   6        1.15        1.56      3.56 o
   9   5   6        1.15        1.56      0.89 o
   9   5   6        1.15        2.00      1.56 o
  10  -5   6        2.05        4.67      1.78 o
  10  -5   6        2.05        2.67      1.78 o
  10  -5   6        2.05        2.67      1.56 o
  10   5   6        2.05        2.45      1.11 o
  10   5   6        2.05        3.56      1.56 o
   6  -6  -6        0.11       -0.22      1.78 o
   6   6  -6        0.11        2.67      2.00 o
   5  -6  -6        0.03        1.33      2.00 o
   5   6  -6        0.03        3.78      2.00 o
   4  -6  -6       20.29       23.57      4.67 o
   4   6  -6       20.29       36.47      3.78 o
   3  -6  -6        2.91        8.67      2.22 o
   3   6  -6        2.91       13.12      2.45 o
   2  -6  -6       32.61       34.91      3.78 o
  -2   6   6       32.61       31.58      2.89 o
   2   6  -6       32.61       42.92      3.78 o
   1  -6  -6       53.15       48.92      4.23 o
  -1   6   6       53.15       46.25      3.34 o
   1   6  -6       53.15       52.48      4.45 o
   0  -6  -6        2.73       10.01      2.22 o
   0  -6   6        2.73       10.90      2.22 o
   0   6  -6        2.73       12.90      2.45 o
   0   6   6        2.73        8.67      1.78 o
  -1  -6  -6        5.74        7.12      2.22 o
   1  -6   6        5.74        9.12      2.00 o
  -1   6  -6        5.74       12.45      2.22 o
   1   6   6        5.74        5.56      1.33 o
   1   6   6        5.74       11.56      1.78 o
   2  -6   6       43.63       52.26      4.00 o
  -2  -6  -6       43.63       44.03      4.23 o
   2  -6   6       43.63       48.48      4.23 o
   2   6   6       43.63       52.26      8.01 o
   2   6   6       43.63       43.81      2.45 o
   3  -6   6       95.50       69.60      5.11 o
  -3  -6  -6       95.50       91.84      6.00 o
   3   6   6       95.50       92.51      4.89 o
   4  -6   6       11.08       13.12      2.67 o
   4  -6   6       11.08       12.23      2.45 o
   4   6   6       11.08       12.01      2.00 o
   4   6   6       11.08       10.90      1.33 o
   5  -6   6       13.83       12.90      2.67 o
   5  -6   6       13.83       14.01      2.67 o
   5   6   6       13.83       10.23      3.56 o
   5   6   6       13.83        9.56      1.33 o
 -17   0   7       46.32       38.47      2.67 o
 -17   0   7       46.32       61.15      7.12 o
 -15   0   7        5.87        7.56      4.89 o
 -15   0   7        5.87       11.12      1.33 o
 -13   0   7      141.14      106.96      4.45 o
 -13   0   7      141.14      119.84      8.01 o
 -11   0   7       47.21       47.81      2.22 o
 -11   0   7       47.21       46.48      2.89 o
   9   0  -7        0.29        4.67      0.44 o
  -9   0   7        0.29        4.00      0.67 o
  -9   0   7        0.29        4.89      1.11 o
   7   0  -7      747.86      741.76     31.58 o
   7   0  -7      747.86      704.63     28.69 o
   7   0  -7      747.86      752.66     28.24 o
  -7   0   7      747.86      723.97     28.24 o
  -7   0   7      747.86      737.09     24.46 o
  -5   0   7      866.51      876.28     33.58 o
   5   0  -7      866.51      880.50     38.03 o
   5   0  -7      866.51      886.95     36.91 o
   5   0  -7      866.51      781.32     32.91 o
  -5   0   7      866.51      873.61     36.47 o
  -5   0   7      866.51      846.03     32.69 o
  -5   0   7      866.51      848.03     28.46 o
  -3   0   7      216.66      261.93     10.90 o
   3   0  -7      216.66      262.38     11.79 o
  -3   0   7      216.66      250.37     10.23 o
  -3   0   7      216.66      254.59      8.89 o
   3   0  -7      216.66      254.15     11.34 o
  -1   0   7      583.80      597.44     23.35 o
  -1   0   7      583.80      571.87     20.68 o
  -1   0   7      583.80      593.89     22.68 o
   1   0  -7      583.80      578.10     27.13 o
  -1   0   7      583.80      616.35     30.46 o
   1   0   7      771.96      766.67     29.58 o
   1   0   7      771.96      763.56     30.24 o
   1   0   7      771.96      780.43     30.46 o
  -1   0  -7      771.96      788.22     33.36 o
   3   0   7      173.49      189.88     10.67 o
  -3   0  -7      173.49      184.77      8.23 o
   3   0   7      173.49      185.44      7.56 o
   3   0   7      173.49      182.77      7.78 o
   5   0   7       74.34       53.81      2.67 o
   5   0   7       74.34       51.59      2.45 o
  -5   0  -7       74.34       52.26      4.23 o
   7   0   7       47.29       53.59      2.67 o
  -7   0  -7       47.29       52.92      2.89 o
   7   0   7       47.29       53.81      2.89 o
   9   0   7       47.26       52.48      2.67 o
   9   0   7       47.26       52.48      3.11 o
  -9   0  -7       47.26       50.70      2.89 o
  11   0   7       29.72       33.58      2.89 o
  11   0   7       29.72       38.25      2.22 o
 -11   0  -7       29.72       36.02      2.45 o
  13   0   7       12.77       18.01     15.34 o
  13   0   7       12.77       14.68      2.22 o
  15   0   7       65.19       68.49      4.67 o
  15   0   7       65.19       70.71      3.78 o
 -17  -1   7        1.42        1.11      1.11 o
 -17   1   7        1.42        4.23      1.33 o
 -17   1   7        1.42        0.44      1.78 o
 -16  -1   7       45.63       40.47      3.11 o
 -16  -1   7       45.63       38.91      3.34 o
 -16   1   7       45.63       38.69      3.78 o
 -16   1   7       45.63       40.25      2.67 o
 -15  -1   7        8.34        6.23      1.56 o
 -15  -1   7        8.34        7.12      1.33 o
 -15   1   7        8.34        8.67      1.11 o
 -15   1   7        8.34        8.01      2.00 o
 -14  -1   7      113.64      100.07      4.23 o
 -14  -1   7      113.64      106.74      5.34 o
 -14   1   7      113.64      108.29      5.56 o
 -14   1   7      113.64      107.41      4.67 o
 -13  -1   7      127.71      128.73      6.23 o
 -13  -1   7      127.71      131.18      5.11 o
 -13   1   7      127.71      134.73      6.45 o
 -13   1   7      127.71      133.40      5.78 o
 -12  -1   7       27.63       16.23      1.56 o
 -12  -1   7       27.63       21.35      2.22 o
  12   1  -7       27.63       19.12      1.33 o
 -12   1   7       27.63       17.79      2.00 o
 -12   1   7       27.63       18.46      2.22 o
 -11  -1   7      185.79      159.42      6.00 o
 -11  -1   7      185.79      155.42      6.89 o
 -11   1   7      185.79      158.75      5.78 o
 -11   1   7      185.79      178.10     15.79 o
  11   1  -7      185.79      161.42      6.67 o
 -10  -1   7       38.34       40.69      2.67 o
 -10  -1   7       38.34       42.03      2.00 o
 -10   1   7       38.34       36.91      2.00 o
  10   1  -7       38.34       40.47      2.22 o
 -10   1   7       38.34       43.36      6.45 o
  -9  -1   7       41.61       45.81      2.00 o
   9   1  -7       41.61       43.14      2.45 o
  -9   1   7       41.61       45.14      2.22 o
  -9   1   7       41.61       46.70      4.45 o
  -9   1   7       41.61       46.48      5.11 o
   9   1  -7       41.61       45.36      2.67 o
   9   1  -7       41.61       40.69      2.22 o
  -8  -1   7        2.20        0.67      0.67 o
  -8  -1   7        2.20        1.11      0.89 o
   8  -1  -7        2.20       -0.22      0.89 o
   8   1  -7        2.20        1.33      0.67 o
  -8   1   7        2.20        1.11      1.11 o
  -8   1   7        2.20        1.11      0.67 o
   8   1  -7        2.20       -0.44      0.67 o
  -8   1   7        2.20        1.11      0.89 o
  -7  -1   7      229.48      245.48      9.56 o
  -7  -1   7      229.48      242.36     11.12 o
   7  -1  -7      229.48      201.89     10.67 o
   7   1  -7      229.48      261.93      9.78 o
  -7   1   7      229.48      258.82      8.45 o
   7   1  -7      229.48      251.48     10.01 o
  -7   1   7      229.48      250.81     10.90 o
  -7   1   7      229.48      246.81     10.01 o
   6  -1  -7      325.86      319.97     14.68 o
  -6  -1   7      325.86      320.86     13.79 o
  -6  -1   7      325.86      314.63     13.56 o
  -6  -1   7      325.86      317.97     10.90 o
   6  -1  -7      325.86      300.85     13.79 o
  -6  -1   7      325.86      310.63     12.45 o
  -6   1   7      325.86      311.08     12.68 o
  -6   1   7      325.86      320.41     15.34 o
  -6   1   7      325.86      313.30     14.45 o
   6   1  -7      325.86      337.96     12.45 o
  -5  -1   7       92.68       81.39      4.00 o
   5  -1  -7       92.68       84.28      6.45 o
  -5  -1   7       92.68       77.83      3.56 o
  -5  -1   7       92.68       77.61      2.89 o
  -5  -1   7       92.68       78.94      3.56 o
   5  -1  -7       92.68       77.16      3.56 o
  -5   1   7       92.68       79.39      4.00 o
  -5   1   7       92.68       76.94      2.89 o
  -5   1   7       92.68       79.61      3.78 o
   4  -1  -7        0.60       -0.22      0.67 o
  -4  -1   7        0.60        0.44      1.56 o
  -4  -1   7        0.60        1.33      1.78 o
  -4  -1   7        0.60        1.33      1.33 o
  -4  -1   7        0.60        0.67      0.89 o
  -4   1   7        0.60        0.44      0.44 o
  -4   1   7        0.60        1.11      0.44 o
  -4   1   7        0.60        0.89      0.22 o
  -4   1   7        0.60        1.11      0.89 o
  -3  -1   7        7.65       10.45      0.89 o
   3  -1  -7        7.65       11.12      1.33 o
   3  -1  -7        7.65       11.12      0.67 o
  -3  -1   7        7.65       11.12      1.11 o
  -3  -1   7        7.65       11.34      1.11 o
  -3  -1   7        7.65       10.01      1.11 o
  -3   1   7        7.65       15.34      1.56 o
  -3   1   7        7.65       10.23      0.89 o
  -3   1   7        7.65       15.34      1.56 o
   3   1  -7        7.65       10.23      2.67 o
  -3   1   7        7.65       11.34      2.45 o
  -3   1   7        7.65       12.23      1.56 o
  -2  -1   7      126.78      111.61      4.89 o
  -2  -1   7      126.78       94.51      6.00 o
  -2  -1   7      126.78      114.72      5.11 o
  -2   1   7      126.78      114.94      4.45 o
   2   1  -7      126.78      110.07      5.56 o
  -2   1   7      126.78      112.50      6.00 o
  -2   1   7      126.78      113.83      4.00 o
  -1  -1   7       38.47       37.58      2.00 o
   1  -1  -7       38.47       35.58      2.00 o
  -1  -1   7       38.47       37.80      2.00 o
  -1   1   7       38.47       32.02      2.67 o
  -1   1   7       38.47       38.03      2.00 o
  -1   1   7       38.47       36.47      1.56 o
  -1   1   7       38.47       48.70      4.89 o
  -1   1   7       38.47       40.92      3.34 o
   0  -1  -7       31.87       32.91      1.78 o
   0  -1   7       31.87       32.02      2.45 o
   0  -1   7       31.87       31.58      2.67 o
   0   1   7       31.87       32.02      1.78 o
   0   1   7       31.87       31.35      1.56 o
   0   1   7       31.87       25.35      1.56 o
   0   1   7       31.87       27.13      1.78 o
   0   1   7       31.87       29.58      2.22 o
   1  -1   7     1432.65     1409.70     53.59 o
  -1  -1  -7     1432.65     1393.02     60.71 o
   1  -1   7     1432.65     1437.50     58.04 o
   1   1   7     1432.65     1400.58     53.37 o
   1   1   7     1432.65     1437.50     60.71 o
   1   1   7     1432.65     1408.59     46.92 o
   1   1   7     1432.65     1428.82     55.15 o
   1   1   7     1432.65     1381.46     55.15 o
  -2  -1  -7      791.86      809.12     36.25 o
   2  -1   7      791.86      825.13     32.02 o
   2  -1   7      791.86      867.38     33.13 o
   2   1   7      791.86      848.26     32.02 o
   2   1   7      791.86      827.58     32.91 o
   2   1   7      791.86      849.59     36.25 o
   2   1   7      791.86      843.37     32.91 o
   3  -1   7       39.37       41.36      2.00 o
  -3  -1  -7       39.37       38.91      2.22 o
   3  -1   7       39.37       45.36      6.00 o
   3   1   7       39.37       38.91      2.22 o
   3   1   7       39.37       41.81      2.22 o
   3   1   7       39.37       41.14      2.00 o
   3   1   7       39.37       40.69      2.67 o
   4  -1   7        1.33        0.00      0.67 o
   4  -1   7        1.33        2.45      0.67 o
   4   1   7        1.33        2.45      0.44 o
   4   1   7        1.33        1.11      0.67 o
   4   1   7        1.33        1.78      0.89 o
   5  -1   7      343.30      346.19     14.23 o
  -5  -1  -7      343.30      367.76     15.57 o
   5   1   7      343.30      340.41     14.01 o
  -5   1  -7      343.30      383.32     16.23 o
   5   1   7      343.30      322.86     17.34 o
   5   1   7      343.30      342.85     15.34 o
   5   1   7      343.30      343.96     14.23 o
   6  -1   7       23.33       30.69      1.78 o
   6   1   7       23.33       33.58      1.33 o
   6   1   7       23.33       24.24      1.56 o
   6   1   7       23.33       16.01      4.00 o
   6   1   7       23.33       32.24      1.78 o
  -7  -1  -7       32.14       38.25      2.45 o
   7  -1   7       32.14       39.80      2.67 o
   7   1   7       32.14       39.36      2.22 o
  -7   1  -7       32.14       43.14      2.22 o
   7   1   7       32.14       40.25      2.45 o
   8  -1   7       50.87       50.48      3.11 o
  -8  -1  -7       50.87       54.26      3.11 o
   8  -1   7       50.87       52.92      2.67 o
  -8   1  -7       50.87       56.93      2.89 o
   8   1   7       50.87       55.59      3.11 o
   8   1   7       50.87       46.25      2.45 o
   8   1   7       50.87       45.36      2.89 o
   9  -1   7       41.54       48.03      2.67 o
  -9  -1  -7       41.54       50.03      2.89 o
   9  -1   7       41.54       38.47      4.23 o
   9   1   7       41.54       49.37      2.67 o
  -9   1  -7       41.54       49.14      3.78 o
   9   1   7       41.54       44.92      2.89 o
   9   1   7       41.54       51.15      2.67 o
  11  -1   7        1.91        0.89      1.56 o
  11  -1   7        1.91        4.00      0.89 o
  11   1   7        1.91        2.67      1.33 o
 -11   1  -7        1.91        4.00      1.11 o
  11   1   7        1.91        2.00      2.00 o
  12  -1   7       16.86       17.12      5.78 o
  12  -1   7       16.86       31.58      2.22 o
  12   1   7       16.86       33.36      3.56 o
  13  -1   7       24.26       25.35      3.11 o
  13  -1   7       24.26       28.91      2.00 o
  13   1   7       24.26       28.46      2.89 o
  13   1   7       24.26       39.14      2.45 o
  14  -1   7        0.20        0.89      0.89 o
  14  -1   7        0.20        2.45      1.78 o
  14   1   7        0.20        1.11      1.11 o
  14   1   7        0.20        2.00      1.56 o
  15  -1   7        6.90       10.01      2.22 o
  15  -1   7        6.90        9.78      1.56 o
  15   1   7        6.90        9.34      4.67 o
  15   1   7        6.90       10.01      1.56 o
 -16   2   7       16.59       18.68      2.67 o
 -16   2   7       16.59       18.23      3.34 o
 -15   2   7        0.90        1.56      1.11 o
 -15   2   7        0.90        0.67      1.78 o
 -14  -2   7       10.91       10.67      1.33 o
 -14   2   7       10.91       11.79      2.22 o
  14   2  -7       10.91       10.67      1.11 o
 -14   2   7       10.91        9.56      1.11 o
 -13  -2   7        6.61        2.67      0.89 o
 -13   2   7        6.61        2.45      1.56 o
  13   2  -7        6.61        3.78      2.22 o
 -13   2   7        6.61        2.45      0.89 o
 -13   2   7        6.61        2.45      0.67 o
 -12  -2   7        2.23        4.23      0.89 o
 -12  -2   7        2.23        3.78      1.33 o
 -12   2   7        2.23        2.89      1.56 o
  12   2  -7        2.23        4.89      0.89 o
 -12   2   7        2.23        3.78      0.89 o
 -12   2   7        2.23        4.45      1.78 o
 -11  -2   7       31.85       28.02      3.78 o
 -11  -2   7       31.85       25.80      2.67 o
 -11   2   7       31.85       24.91      2.89 o
 -11   2   7       31.85       26.46      2.67 o
 -11   2   7       31.85       25.35      1.56 o
  11   2  -7       31.85       28.24      4.67 o
  11   2  -7       31.85       18.46      1.78 o
 -10  -2   7       42.42       47.59      2.22 o
 -10  -2   7       42.42       45.81      2.89 o
 -10   2   7       42.42       50.03      2.22 o
 -10   2   7       42.42       43.14      8.01 o
  10   2  -7       42.42       43.14      2.89 o
 -10   2   7       42.42       46.48      3.11 o
  10   2  -7       42.42       46.03      2.45 o
  -9  -2   7       94.88      101.40      4.23 o
  -9  -2   7       94.88       93.84      9.34 o
   9  -2  -7       94.88       90.51      5.11 o
   9   2  -7       94.88       87.84      7.34 o
   9   2  -7       94.88       77.39      4.00 o
   9   2  -7       94.88       88.95      4.45 o
  -9   2   7       94.88       95.84      3.56 o
  -9   2   7       94.88       85.39      7.12 o
  -9   2   7       94.88       90.95      4.23 o
  -8  -2   7        9.18       16.68      1.56 o
  -8  -2   7        9.18       13.34      1.11 o
   8   2  -7        9.18       10.67      1.33 o
  -8   2   7        9.18       12.01      1.56 o
  -8   2   7        9.18       14.68      1.78 o
  -8   2   7        9.18       14.90      1.11 o
   8   2  -7        9.18       15.79      1.78 o
   8   2  -7        9.18       13.12      1.56 o
   7  -2  -7       34.09       30.24      2.67 o
  -7  -2   7       34.09       34.02      2.00 o
   7  -2  -7       34.09       33.80      2.67 o
  -7  -2   7       34.09       36.69      1.56 o
  -7   2   7       34.09       36.02      3.34 o
  -7   2   7       34.09       30.24      2.45 o
  -7   2   7       34.09       31.58      2.00 o
   7   2  -7       34.09       33.13      2.00 o
  -7   2   7       34.09       33.58      2.22 o
   7   2  -7       34.09       31.35      2.22 o
   6  -2  -7      279.65      263.49     15.12 o
  -6  -2   7      279.65      278.16     12.01 o
   6  -2  -7      279.65      259.93     11.79 o
  -6  -2   7      279.65      264.15     10.67 o
  -6   2   7      279.65      262.38     10.90 o
  -6   2   7      279.65      269.05      9.12 o
  -6   2   7      279.65      266.82     10.23 o
  -5  -2   7        0.17       -0.44      1.33 o
   5  -2  -7        0.17       -0.44      0.44 o
  -5  -2   7        0.17        0.00      3.34 o
  -5  -2   7        0.17        0.44      0.67 o
   5  -2  -7        0.17        0.00      0.89 o
  -5   2   7        0.17        0.67      0.22 o
  -5   2   7        0.17       -0.22      0.89 o
  -5   2   7        0.17        0.67      0.89 o
  -5   2   7        0.17        0.44      0.44 o
  -5   2   7        0.17       -0.22      0.44 o
  -4  -2   7      102.80       92.06      4.45 o
   4  -2  -7      102.80       94.29      5.34 o
  -4  -2   7      102.80       93.62      4.23 o
  -4  -2   7      102.80       93.62      4.67 o
   4  -2  -7      102.80       93.40      5.34 o
  -4   2   7      102.80       92.28      4.23 o
  -4   2   7      102.80       92.06      4.23 o
  -4   2   7      102.80       92.28      3.34 o
  -4   2   7      102.80       94.95      4.67 o
  -4   2   7      102.80       89.62      3.78 o
   3  -2  -7      233.73      254.82     11.34 o
  -3  -2   7      233.73      221.46      9.78 o
  -3  -2   7      233.73      212.34      8.89 o
   3  -2  -7      233.73      214.57     10.45 o
  -3  -2   7      233.73      220.79     10.23 o
  -3   2   7      233.73      213.90      8.45 o
  -3   2   7      233.73      213.90      7.56 o
  -3   2   7      233.73      225.24      9.78 o
  -3   2   7      233.73      211.23      8.89 o
  -2  -2   7      108.83      113.83      6.00 o
  -2  -2   7      108.83      116.28     19.12 o
  -2  -2   7      108.83      110.52      5.34 o
   2  -2  -7      108.83      110.96      6.00 o
  -2   2   7      108.83      114.05      4.00 o
  -2   2   7      108.83      120.50      4.67 o
  -2   2   7      108.83      108.52      4.89 o
  -2   2   7      108.83      115.17      4.45 o
  -1  -2   7       92.25       81.61      4.23 o
  -1  -2   7       92.25       84.72      4.00 o
   1  -2  -7       92.24      100.51      5.34 o
  -1  -2   7       92.25       80.05      3.78 o
  -1   2   7       92.24       84.06      3.56 o
  -1   2   7       92.24       78.50      3.11 o
  -1   2   7       92.24       79.83      3.78 o
  -1   2   7       92.24       78.72      4.00 o
   0  -2  -7      346.93      391.33     17.57 o
   0  -2   7      346.93      402.67     17.34 o
   0  -2   7      346.93      407.12     15.57 o
   0  -2   7      346.93      393.77     16.23 o
   0   2   7      346.93      407.12     17.34 o
   0   2   7      346.93      380.43     19.12 o
   0   2   7      346.93      400.67     13.34 o
   0   2   7      346.93      405.56     15.57 o
   0   2   7      346.93      382.43     15.79 o
   1  -2   7      473.70      444.03     19.12 o
   1  -2   7      473.70      440.47     17.34 o
  -1  -2  -7      473.70      433.36     19.57 o
   1   2   7      473.70      445.14     14.90 o
   1   2   7      473.70      431.58     17.57 o
   1   2   7      473.70      459.60     19.35 o
   1   2   7      473.70      457.60     18.23 o
   1   2   7      473.70      434.91     20.68 o
  -2  -2  -7      465.42      451.81     20.24 o
   2  -2   7      465.42      477.61     19.79 o
   2  -2   7      465.42      456.48     17.79 o
   2   2   7      465.42      442.47     18.23 o
   2   2   7      465.42      448.26     17.79 o
   2   2   7      465.42      469.16     20.01 o
   2   2   7      465.42      454.48     15.57 o
   2   2   7      465.42      467.16     17.79 o
   3  -2   7       87.08       79.83      7.34 o
   3  -2   7       87.08       78.72      3.78 o
  -3  -2  -7       87.08       83.83      4.23 o
   3   2   7       87.08       82.28      4.00 o
   3   2   7       87.08       77.61      3.56 o
   3   2   7       87.08       74.72      5.34 o
   3   2   7       87.08       76.05      3.34 o
   4  -2   7       40.37       40.47      2.22 o
   4  -2   7       40.37       44.47      2.45 o
  -4  -2  -7       40.37       38.47      2.45 o
   4   2   7       40.37       41.36      2.22 o
   4   2   7       40.37       40.69      2.22 o
   4   2   7       40.37       39.80      2.22 o
   4   2   7       40.37       38.91      1.78 o
   5  -2   7      172.92      195.44     10.67 o
   5  -2   7      172.92      175.65      7.78 o
  -5  -2  -7      172.92      203.67      8.67 o
   5   2   7      172.92      182.10      7.56 o
   5   2   7      172.92      178.54      7.34 o
   5   2   7      172.92      183.43      7.78 o
   6  -2   7       38.84       39.58      3.11 o
  -6  -2  -7       38.84       37.58      2.89 o
   6  -2   7       38.84       33.80      2.45 o
   6   2   7       38.84       37.36      2.00 o
   6   2   7       38.84       37.14      2.45 o
   6   2   7       38.84       37.80      1.78 o
   7  -2   7        2.90        1.78      0.89 o
  -7  -2  -7        2.90        2.67      1.78 o
   7  -2   7        2.90        0.67      1.11 o
   7   2   7        2.90        1.11      1.33 o
   7   2   7        2.90        4.67      0.89 o
   7   2   7        2.90        3.11      0.89 o
   8  -2   7      181.02      170.09      8.23 o
   8   2   7      181.01      178.99      7.34 o
   8   2   7      181.01      171.20      6.89 o
  -8   2  -7      181.02      179.21     11.79 o
   8   2   7      181.01      174.98      7.34 o
   9  -2   7      161.09      143.63      8.89 o
   9  -2   7      161.09      141.41      9.34 o
  -9   2  -7      161.09      143.85      8.67 o
   9   2   7      161.09      146.74      6.23 o
   9   2   7      161.09      143.18      6.23 o
   9   2   7      161.09      141.63      5.78 o
  10  -2   7       33.02       33.58      2.67 o
  10  -2   7       33.02       27.13      2.89 o
  10   2   7       33.02       35.58      2.45 o
 -10   2  -7       33.02       38.25      2.22 o
  10   2   7       33.02       29.80      1.78 o
  10   2   7       33.02       34.02      3.78 o
  11  -2   7        8.36        4.45      1.11 o
  11  -2   7        8.36        4.00      2.00 o
  11   2   7        8.36        2.67      1.11 o
  11   2   7        8.36        4.45      0.67 o
  11   2   7        8.36        5.11      1.33 o
  12  -2   7        2.42        2.45      1.11 o
  12  -2   7        2.42        3.56      1.78 o
  12   2   7        2.42        1.11      1.11 o
  13  -2   7        0.29        1.56      1.78 o
  13  -2   7        0.29        0.22      1.33 o
  13   2   7        0.29       -0.44      1.11 o
  14  -2   7        6.15        5.78      2.22 o
  14  -2   7        6.15        6.67      3.34 o
  14   2   7        6.15        6.00      1.33 o
  15  -2   7        0.39       -2.22      4.00 o
  15  -2   7        0.39        0.67      1.33 o
  15   2   7        0.39        0.22      1.11 o
 -15   3   7        2.60        5.78      1.33 o
 -15   3   7        2.60        6.67      2.22 o
  15   3  -7        2.60        4.23      1.11 o
  14   3  -7       38.45       37.80      2.67 o
 -14   3   7       38.45       39.14      3.56 o
 -14   3   7       38.45       38.91      2.22 o
  13   3  -7        0.10        0.89      2.00 o
 -13   3   7        0.10       -1.33      1.33 o
  12   3  -7        1.58       -0.22      0.89 o
  12   3  -7        1.58        0.22      1.11 o
 -12   3   7        1.58        0.00      1.56 o
  11   3  -7       12.24       11.79      1.33 o
  11   3  -7       12.24       12.01      1.78 o
 -11   3   7       12.24       11.56      2.00 o
  10  -3  -7        0.07       -0.44      1.33 o
 -10   3   7        0.07        0.67      1.33 o
  10   3  -7        0.07       -0.89      1.11 o
  10   3  -7        0.07        0.22      0.89 o
   9  -3  -7       37.56       38.47      3.34 o
  -9   3   7       37.56       38.25      2.89 o
   9   3  -7       37.56       36.69      2.89 o
   9   3  -7       37.56       39.58      2.45 o
   8  -3  -7      214.26      213.23     10.67 o
   8   3  -7      214.26      210.79      9.34 o
   8   3  -7      214.26      211.23      8.89 o
  -8   3   7      214.26      242.81     55.37 o
  -7  -3   7      402.14      403.56     15.34 o
   7  -3  -7      402.14      395.78     18.46 o
   7   3  -7      402.14      384.88     16.23 o
  -7   3   7      402.14      381.10     19.12 o
   6  -3  -7       89.99       73.60      7.34 o
  -6  -3   7       89.99       85.39      4.67 o
   6  -3  -7       89.99       79.16      4.23 o
  -6  -3   7       89.99       74.94      3.56 o
   6   3  -7       89.99       76.50      4.23 o
  -6   3   7       89.99       78.27      4.00 o
  -6   3   7       89.99       74.72      3.78 o
   5  -3  -7      784.53      723.08     58.48 o
  -5  -3   7      784.53      717.53     27.13 o
  -5  -3   7      784.53      615.23     30.46 o
   5  -3  -7      784.53      744.21     32.24 o
  -5   3   7      784.53      715.75     27.13 o
  -5   3   7      784.53      725.31     27.35 o
  -5   3   7      784.53      728.42     30.69 o
  -5   3   7      784.53      696.62     27.80 o
   4  -3  -7       33.76       32.69      4.89 o
  -4  -3   7       33.76       35.58      2.22 o
  -4  -3   7       33.76       39.80      4.67 o
   4  -3  -7       33.76       38.91      2.45 o
  -4  -3   7       33.76       37.14      3.34 o
  -4   3   7       33.76       37.36      1.56 o
  -4   3   7       33.76       35.13      1.78 o
  -4   3   7       33.76       40.69      2.22 o
  -4   3   7       33.76       36.47      2.45 o
  -3  -3   7      112.21      114.28      8.01 o
   3  -3  -7      112.21      111.16      6.23 o
   3  -3  -7      112.21      113.16      7.56 o
  -3  -3   7      112.21      110.74      4.89 o
  -3   3   7      112.21      112.72      4.67 o
  -3   3   7      112.21      113.16      4.67 o
  -3   3   7      112.21      116.28      5.34 o
   2  -3  -7      150.27      147.85      7.56 o
  -2  -3   7      150.27      150.30      7.12 o
  -2  -3   7      150.27      145.63      6.67 o
   2  -3  -7      150.27      141.85      7.12 o
  -2  -3   7      150.27      144.52      6.00 o
  -2   3   7      150.27      151.19      5.34 o
  -2   3   7      150.27      143.85      6.00 o
  -2   3   7      150.27      140.29      6.00 o
  -2   3   7      150.27      146.08      6.89 o
  -2   3   7      150.27      142.52      6.67 o
  -1  -3   7       27.22       21.79      2.00 o
  -1  -3   7       27.22       24.24      4.45 o
  -1  -3   7       27.22       24.46      2.22 o
  -1   3   7       27.22       23.13      1.33 o
  -1   3   7       27.22       18.68      1.56 o
  -1   3   7       27.22       24.24      1.56 o
  -1   3   7       27.22       26.68      1.78 o
  -1   3   7       27.22       29.58      1.78 o
   0  -3   7      186.17      163.20      6.89 o
   0  -3   7      186.17      167.20      7.56 o
   0  -3  -7      186.17      165.87     10.23 o
   0  -3   7      186.17      172.98      8.23 o
   0   3   7      186.17      166.53      6.00 o
   0   3   7      186.17      166.09      6.67 o
   0   3   7      186.17      163.64      7.78 o
   0   3   7      186.17      169.87      6.89 o
   0   3   7      186.17      162.53      6.89 o
   1  -3   7        9.25        5.11      2.67 o
   1  -3   7        9.25        6.00      1.33 o
   1  -3   7        9.25        5.34      1.11 o
   1   3   7        9.25        5.56      0.89 o
   1   3   7        9.25        5.11      0.67 o
   1   3   7        9.25        6.45      0.89 o
   2  -3   7       46.06       48.25      2.89 o
   2  -3   7       46.06       43.14      2.67 o
   2   3   7       46.06       44.92      2.45 o
   2   3   7       46.06       47.81      2.45 o
   2   3   7       46.06       44.70      2.00 o
   2   3   7       46.06       49.81      2.22 o
   3  -3   7       25.80       26.24      2.22 o
   3  -3   7       25.80       29.35      2.22 o
  -3  -3  -7       25.80       34.02      2.45 o
   3  -3   7       25.80       26.68      2.00 o
   3   3   7       25.80       29.35      1.78 o
   3   3   7       25.80       31.58      2.00 o
   3   3   7       25.80       27.35      1.56 o
   3   3   7       25.80       27.13      1.56 o
   4  -3   7       19.43       23.57      2.00 o
   4   3   7       19.43       25.57      1.33 o
   4   3   7       19.43       23.13      1.78 o
   5  -3   7        1.01        3.11      1.11 o
   5  -3   7        1.01        1.56      1.11 o
   5  -3   7        1.01        3.34      1.11 o
   5   3   7        1.01        0.67      0.67 o
   5   3   7        1.01        1.33      0.89 o
   5   3   7        1.01        2.22      1.11 o
   6  -3   7      143.63      161.42      7.34 o
   6  -3   7      143.63      129.18     10.45 o
   6  -3   7      143.63      158.08      7.34 o
   6   3   7      143.63      140.74      6.00 o
   6   3   7      143.63      132.96      6.45 o
   7  -3   7        2.88        4.67      4.00 o
   7  -3   7        2.88        7.12      3.56 o
   7  -3   7        2.88        5.56      3.34 o
   7   3   7        2.88        4.89      1.11 o
   7   3   7        2.88        3.78      2.00 o
   8  -3   7        0.73        0.67      1.33 o
   8  -3   7        0.73        2.89      0.89 o
   8  -3   7        0.73        1.33      1.33 o
   8   3   7        0.73        0.44      4.00 o
   8   3   7        0.73        0.89      1.11 o
   9  -3   7        0.00        0.00      1.56 o
   9  -3   7        0.00       -1.33      1.33 o
   9  -3   7        0.00        1.56      1.11 o
   9   3   7        0.00       -0.44      0.89 o
   9   3   7        0.00       -0.44      0.67 o
  10  -3   7        0.01        0.67      2.45 o
  10  -3   7        0.01        0.67      1.11 o
  10   3   7        0.01        0.44      1.11 o
  10   3   7        0.01        0.89      0.67 o
  11  -3   7       13.72       12.01      1.78 o
  11  -3   7       13.72       12.01      2.22 o
  11   3   7       13.72       12.01      1.56 o
  11   3   7       13.72       10.01      1.33 o
  12  -3   7        3.90        2.67      1.78 o
  12  -3   7        3.90        3.34      1.33 o
  12   3   7        3.90        4.89      1.33 o
  12   3   7        3.90        2.67      0.89 o
  13  -3   7        2.68        3.78      1.33 o
  13  -3   7        2.68       -0.22      1.78 o
  13   3   7        2.68        4.23      1.33 o
  14  -3   7        0.09       -3.56      3.56 o
  14   3   7        0.09        0.00      1.11 o
  13   4  -7        0.69        1.56      1.78 o
 -13   4   7        0.69        2.45      1.78 o
  13   4  -7        0.69        1.78      1.33 o
  12   4  -7        4.67        8.89      2.45 o
  12   4  -7        4.67        7.78      2.00 o
 -12   4   7        4.67        4.89      2.00 o
  11  -4  -7       12.26       11.12      3.78 o
  11   4  -7       12.26       11.56      2.22 o
 -11   4   7       12.26       11.34      2.22 o
  11   4  -7       12.26       13.56      1.78 o
  10  -4  -7       20.62       16.01      2.45 o
  10   4  -7       20.62       16.23      1.78 o
  10   4  -7       20.62       11.34      2.00 o
 -10   4   7       20.62       16.90      2.45 o
   9  -4  -7        1.24        5.34      2.00 o
   9   4  -7        1.24        2.89      1.11 o
   9   4  -7        1.24        1.33      1.56 o
  -9   4   7        1.24        2.89      6.89 o
   8  -4  -7       79.13       68.94      4.67 o
   8   4  -7       79.13       62.26      4.00 o
  -8   4   7       79.13       65.38      4.00 o
   8   4  -7       79.13       67.16      3.56 o
   7  -4  -7        1.00        1.78      1.56 o
  -7   4   7        1.00        2.22      1.56 o
   7   4  -7        1.00        0.67      1.33 o
   6  -4  -7       73.33       70.05      9.12 o
  -6   4   7       73.33       66.71      4.00 o
   6   4  -7       73.33       86.28      4.45 o
  -5  -4   7        9.60        6.67      1.78 o
   5  -4  -7        9.60        7.56      2.00 o
   5  -4  -7        9.60        8.01      1.56 o
  -5   4   7        9.60        7.78      1.56 o
   4  -4  -7        2.82        3.78      1.78 o
   4  -4  -7        2.82        6.45      3.78 o
  -4  -4   7        2.82        7.56      1.78 o
  -4   4   7        2.82        7.12      1.11 o
  -4   4   7        2.82        6.00      1.33 o
  -3  -4   7        4.47        7.34      1.78 o
   3  -4  -7        4.47        1.56      1.56 o
   3  -4  -7        4.47        5.34      1.33 o
  -3  -4   7        4.47        8.23      1.56 o
  -3   4   7        4.47        5.78      1.11 o
  -3   4   7        4.47        7.78      1.11 o
   2  -4  -7        9.75       12.23      2.00 o
  -2  -4   7        9.75       11.79      5.34 o
   2  -4  -7        9.75       11.34      2.22 o
  -2  -4   7        9.75       11.12     17.79 o
  -2  -4   7        9.75       11.56      1.33 o
  -2   4   7        9.75        8.67      2.00 o
  -2   4   7        9.75       14.01      1.78 o
  -1  -4   7        0.32        0.22      2.22 o
   1  -4  -7        0.32       -0.89      3.34 o
  -1  -4   7        0.32        0.67      0.89 o
   1  -4  -7        0.32        0.00      1.33 o
  -1  -4   7        0.32        0.89      1.33 o
  -1   4   7        0.32        0.67      2.00 o
  -1   4   7        0.32        0.67      0.44 o
  -1   4   7        0.32        0.67      1.33 o
  -1   4   7        0.32        0.00      0.89 o
   0  -4   7        8.00        4.45      1.78 o
   0  -4   7        8.00        7.78      1.11 o
   0  -4   7        8.00        6.00      1.56 o
   0   4   7        8.00        6.89      2.89 o
   0   4   7        8.00        7.12      0.89 o
   0   4   7        8.00        7.12      0.67 o
   0   4   7        8.00        8.01      1.11 o
   1  -4   7       31.04       22.46      2.45 o
   1  -4   7       31.04       27.57      2.00 o
   1  -4   7       31.04       24.91      2.22 o
   1   4   7       31.04       23.57      2.22 o
   1   4   7       31.04       26.46      1.56 o
   1   4   7       31.04       24.24      1.56 o
   2  -4   7       95.08       89.17      5.11 o
   2  -4   7       95.08       85.61      4.67 o
   2  -4   7       95.08       86.06      4.23 o
   2   4   7       95.08       84.72      4.23 o
   2   4   7       95.08       83.17      4.89 o
   2   4   7       95.08       86.50      4.23 o
   3  -4   7      204.57      185.21      8.67 o
   3  -4   7      204.57      184.10     14.23 o
   3  -4   7      204.57      187.88     14.01 o
   3   4   7      204.57      186.99      7.56 o
   3   4   7      204.57      186.32      8.01 o
   3   4   7      204.57      188.55      6.67 o
   4  -4   7      149.84      121.84      9.12 o
   4  -4   7      149.84      125.40      8.01 o
   4  -4   7      149.84      134.07      7.56 o
   4   4   7      149.84      120.95      5.78 o
   4   4   7      149.84      122.95      5.56 o
   5  -4   7      131.05      119.17      6.67 o
   5  -4   7      131.05      144.07     17.12 o
   5  -4   7      131.05      115.17      9.34 o
   5   4   7      131.04      117.61      4.89 o
   5   4   7      131.04      109.41      5.56 o
   6  -4   7        2.39        0.22      1.11 o
   6  -4   7        2.39        0.22      1.11 o
   6  -4   7        2.39        0.89      1.11 o
   6   4   7        2.39        0.67      0.67 o
   6   4   7        2.39        0.44      1.11 o
   7  -4   7        0.96        1.78      1.11 o
   7  -4   7        0.96        1.56      1.11 o
   7  -4   7        0.96        2.22      1.33 o
   7   4   7        0.96        3.11      1.33 o
   7   4   7        0.96        1.78      0.67 o
   8  -4   7        6.54        4.45      1.11 o
   8  -4   7        6.54        4.00      1.33 o
   8  -4   7        6.54        4.23      2.00 o
   8   4   7        6.54        3.34      0.89 o
   8   4   7        6.54        3.34      1.33 o
   9  -4   7        2.00        2.22      1.33 o
   9  -4   7        2.00        1.11      1.11 o
   9  -4   7        2.00        0.22      1.56 o
   9   4   7        2.00        0.22      1.33 o
   9   4   7        2.00        0.00      0.89 o
  10  -4   7        5.69        7.56      1.78 o
  10  -4   7        5.69       10.90      2.00 o
  10  -4   7        5.69        8.23      2.00 o
  10   4   7        5.70        6.67      2.89 o
  10   4   7        5.70        6.00      1.56 o
  11  -4   7       46.68       52.03      4.00 o
  11  -4   7       46.68       55.82      3.56 o
  11  -4   7       46.68       56.48      4.00 o
  11   4   7       46.67       52.70      3.11 o
  11   4   7       46.67       48.92      3.34 o
  12  -4   7        9.27        8.67      2.00 o
  12  -4   7        9.27       10.45      2.45 o
  12  -4   7        9.27       10.01      2.00 o
  12   4   7        9.27        8.45      1.78 o
  12   4   7        9.27       10.23      1.33 o
  10   5  -7        4.39        9.78      2.22 o
 -10   5   7        4.39        3.78      9.56 o
  10   5  -7        4.39        5.56      1.56 o
   9  -5  -7        4.84       12.90      2.45 o
  -9   5   7        4.84        6.23      4.45 o
   9   5  -7        4.84        6.00      1.33 o
   9   5  -7        4.84        5.78      2.00 o
   8  -5  -7        4.95        3.56      2.00 o
   8   5  -7        4.95        2.89      1.78 o
  -8   5   7        4.95        4.45      1.56 o
   8   5  -7        4.95        3.56      1.33 o
   7  -5  -7        0.40       -0.67      1.56 o
  -7   5   7        0.40        0.22      1.33 o
   7   5  -7        0.40        1.33      1.56 o
   6  -5  -7        0.01       -0.22      2.22 o
   6   5  -7        0.01       -0.67      1.56 o
  -6   5   7        0.01        0.67      1.11 o
   5  -5  -7        7.70        9.78      2.22 o
  -5   5   7        7.70       10.45      1.56 o
   5   5  -7        7.70        7.12      1.11 o
  -4   5   7        1.21        0.89      1.11 o
   4   5  -7        1.21        1.56      1.56 o
  -3  -5   7       15.57       18.68      2.67 o
   3  -5  -7       15.57       19.79      4.45 o
   3   5  -7       15.57       16.90      2.45 o
  -3   5   7       15.57       20.24      2.22 o
   2  -5  -7       12.46       12.68      2.45 o
  -2   5   7       12.46       14.90      1.78 o
   1  -5  -7      343.14      316.19     15.34 o
  -1  -5   7      343.14      302.40     14.68 o
  -1  -5   7      343.14      318.41     13.79 o
  -1   5   7      343.14      305.29     12.90 o
   0  -5  -7       22.40       27.57      3.56 o
   0   5   7       22.40       28.91      2.22 o
   0   5   7       22.40       29.35      2.45 o
   1  -5   7      284.91      257.26     13.12 o
   1  -5   7      284.91      221.90     20.46 o
   1   5   7      284.91      260.37      8.89 o
   1   5   7      284.91      249.26     10.01 o
   1   5   7      284.91      251.92     11.56 o
   2  -5   7       20.78       26.68      2.89 o
   2  -5   7       20.78       23.35      2.89 o
   2   5   7       20.78       24.46      1.56 o
   2   5   7       20.78       27.35      3.34 o
   2   5   7       20.78       23.35      1.78 o
   3  -5   7       53.53       48.48      8.45 o
   3  -5   7       53.53       36.91      2.89 o
   3  -5   7       53.53       43.81      7.78 o
   3   5   7       53.53       44.92      3.56 o
   3   5   7       53.53       42.47      2.45 o
   3   5   7       53.53       43.58      2.45 o
   4  -5   7        0.20       -2.00      2.22 o
   4  -5   7        0.20       -0.67      1.33 o
   4  -5   7        0.20       -0.89      1.33 o
   4   5   7        0.20       -1.33      1.33 o
   4   5   7        0.20        0.00      1.11 o
   5  -5   7        6.68        7.78      2.00 o
   5  -5   7        6.68        6.45      1.56 o
   5  -5   7        6.68        6.67      2.00 o
   5   5   7        6.68        6.00      1.56 o
   5   5   7        6.68        7.56      1.11 o
   6  -5   7       12.06        7.34      1.78 o
   6  -5   7       12.06       11.56      2.00 o
   6  -5   7       12.06        9.56      2.00 o
   6   5   7       12.06       12.45      1.33 o
   6   5   7       12.06       13.12      2.00 o
   7  -5   7        1.55        2.89      1.56 o
   7  -5   7        1.55        0.44      1.56 o
   7  -5   7        1.55        2.22      1.56 o
   7   5   7        1.55        0.44      1.56 o
   7   5   7        1.55        2.00      0.89 o
   8  -5   7        0.03       -0.89      1.33 o
   8  -5   7        0.03        0.00      1.56 o
   8  -5   7        0.03       -0.89      1.33 o
   8   5   7        0.03       -0.44      1.33 o
   8   5   7        0.03        0.00      0.89 o
   9  -5   7        0.40        2.00      2.67 o
   9  -5   7        0.40        0.22      1.56 o
   9  -5   7        0.40        0.67      3.34 o
   9   5   7        0.40        0.22      1.56 o
   9   5   7        0.40        0.44      0.89 o
   5   6  -7        2.37        3.34      2.00 o
   4  -6  -7       28.91       37.14      4.00 o
   4   6  -7       28.91       36.91      4.00 o
   3  -6  -7        6.61       24.24      2.67 o
   2  -6  -7        7.48        9.78      2.67 o
   2   6  -7        7.48       14.90      2.89 o
  -2   6   7        7.48        8.23      1.78 o
   1  -6  -7        0.00       -0.44      1.56 o
  -1  -6   7        0.00        0.22      1.78 o
   1   6  -7        0.00        1.56      2.00 o
  -1   6   7        0.00       -0.22      1.33 o
   0  -6  -7       15.62       15.12      2.67 o
   0  -6   7       15.62       14.01      2.45 o
   0   6   7       15.62       16.68      2.00 o
   0   6   7       15.62       14.23      1.33 o
   0   6  -7       15.62       17.12      2.45 o
   1  -6   7        4.27       10.01      2.00 o
   1  -6   7        4.27        5.78      2.00 o
  -1  -6  -7        4.27        5.34      2.22 o
   1   6   7        4.27        5.78      1.56 o
   1   6   7        4.27        4.45      6.00 o
   2  -6   7        0.58        2.89      1.11 o
  -2  -6  -7        0.58        0.89      1.78 o
   2  -6   7        0.58        3.56      1.78 o
   2   6   7        0.58        0.67      3.34 o
   2   6   7        0.58        0.00      1.11 o
   3  -6   7        0.77        3.56      1.78 o
   3  -6   7        0.77        0.44      1.56 o
   3   6   7        0.77        0.89      3.34 o
   3   6   7        0.77        1.56      0.89 o
   4  -6   7       27.13       32.91      3.78 o
   4  -6   7       27.13       24.24      3.34 o
   4   6   7       27.13       25.35      3.78 o
   4   6   7       27.13       25.80      2.89 o
 -16   0   8       54.49       56.04      4.67 o
 -16   0   8       54.49       56.26      4.23 o
 -14   0   8       16.50       10.90      2.00 o
 -14   0   8       16.50        7.12      2.45 o
 -12   0   8      112.56      117.83     10.01 o
 -12   0   8      112.56      108.96      5.56 o
 -10   0   8        2.79        7.78      1.11 o
 -10   0   8        2.79        7.12      1.33 o
  -8   0   8       10.98       13.12      1.56 o
   8   0  -8       10.98       13.12      1.78 o
  -8   0   8       10.98       10.01      1.11 o
   8   0  -8       10.98       13.34      3.34 o
  -6   0   8      366.33      350.19     12.45 o
   6   0  -8      366.33      367.09     16.23 o
  -6   0   8      366.33      348.86     15.12 o
  -6   0   8      366.33      354.64     14.23 o
   6   0  -8      366.33      366.42     14.01 o
  -6   0   8      366.33      354.64     15.12 o
   6   0  -8      366.33      348.41     15.79 o
   4   0  -8      810.16      888.06     38.47 o
  -4   0   8      810.16      874.72     29.13 o
  -4   0   8      810.16      871.16     34.25 o
  -4   0   8      810.16      845.59     34.91 o
   4   0  -8      810.16      865.82     37.58 o
   2   0  -8      132.85      109.41      6.23 o
  -2   0   8      132.85      114.50      4.67 o
  -2   0   8      132.85      110.30      4.00 o
   0   0   8      433.77      539.65     20.24 o
   0   0   8      433.77      518.97     20.24 o
   0   0   8      433.77      521.86     20.68 o
   0   0  -8      433.77      517.19     22.68 o
  -2   0  -8      187.66      196.78      8.89 o
   2   0   8      187.66      196.78      8.23 o
   2   0   8      187.66      203.89      7.78 o
   2   0   8      187.66      197.44      8.01 o
   4   0   8      234.81      270.16     28.69 o
  -4   0  -8      234.81      274.83     12.68 o
   4   0   8      234.81      274.38     11.12 o
  -6   0  -8       82.59       97.84      4.67 o
   6   0   8       82.59      101.62      8.89 o
   6   0   8       82.59       96.95      4.23 o
   8   0   8        0.00       -0.22      0.67 o
  -8   0  -8        0.00        0.22      0.89 o
   8   0   8        0.00       -0.22      1.11 o
  10   0   8      364.36      353.97     15.34 o
  10   0   8      364.36      356.64     16.68 o
  12   0   8       35.40       40.25      3.34 o
  12   0   8       35.40       47.14     18.01 o
  14   0   8       24.76       17.34      2.67 o
  14   0   8       24.76       25.35      2.00 o
 -16  -1   8        5.72       10.23      2.00 o
 -16  -1   8        5.72        8.23      1.33 o
 -16   1   8        5.72        8.01      4.89 o
 -16   1   8        5.72        8.23      2.89 o
 -15  -1   8        0.19       -0.89      0.89 o
 -15  -1   8        0.19        1.33      1.33 o
 -15   1   8        0.19        0.44      4.00 o
 -15   1   8        0.19        1.56      2.00 o
 -14  -1   8       63.68       65.38      4.00 o
 -14  -1   8       63.68       65.60      3.11 o
 -14   1   8       63.68       63.60      4.23 o
 -14   1   8       63.68       66.27      7.78 o
 -13  -1   8       23.73       23.13      1.78 o
 -13  -1   8       23.73       22.24      2.45 o
 -13   1   8       23.73       25.57      3.56 o
 -13   1   8       23.73       25.80      3.56 o
 -12  -1   8       71.14       75.83      3.34 o
 -12  -1   8       71.14       78.27      4.23 o
 -12   1   8       71.14       71.83      4.23 o
 -12   1   8       71.14       74.27      4.00 o
 -11  -1   8      213.11      215.23      7.78 o
 -11   1   8      213.12      216.79      7.78 o
  11   1  -8      213.11      223.24      9.34 o
 -11   1   8      213.12      221.46      9.56 o
 -10  -1   8       19.27       21.35      1.56 o
 -10  -1   8       19.27       22.68      2.22 o
 -10   1   8       19.27       19.35      2.22 o
 -10   1   8       19.27       15.34      1.33 o
  10   1  -8       19.27       22.46      1.56 o
  -9  -1   8      104.73       95.84      3.78 o
  -9  -1   8      104.73       96.29      4.67 o
   9   1  -8      104.73       96.73      4.23 o
   9   1  -8      104.73       96.51      4.23 o
  -9   1   8      104.73       96.29      5.11 o
  -9   1   8      104.73       94.73      3.78 o
  -9   1   8      104.73       94.06      4.67 o
  -8  -1   8       26.23       15.34      1.33 o
  -8  -1   8       26.23       16.68      2.22 o
   8  -1  -8       26.23       15.57      1.78 o
  -8   1   8       26.23       15.12      2.45 o
   8   1  -8       26.23       15.79      1.33 o
  -8   1   8       26.23       19.57      2.45 o
   8   1  -8       26.23       14.90      1.33 o
  -8   1   8       26.23       15.79      1.78 o
  -7  -1   8      159.59      121.61      5.78 o
   7  -1  -8      159.59      123.17      5.56 o
  -7  -1   8      159.59      128.73      5.56 o
   7  -1  -8      159.59      127.84     11.34 o
  -7  -1   8      159.59      125.40      5.11 o
  -7   1   8      159.59      124.95      5.56 o
  -7   1   8      159.59      128.06      4.67 o
  -7   1   8      159.59      122.06      6.45 o
  -6  -1   8      173.67      154.08      8.45 o
   6  -1  -8      173.67      155.42      7.56 o
   6  -1  -8      173.67      150.75      6.89 o
  -6  -1   8      173.67      153.64      6.67 o
  -6  -1   8      173.67      157.86      5.56 o
  -6   1   8      173.67      152.08      5.56 o
  -6   1   8      173.67      151.41      6.67 o
  -6   1   8      173.67      156.97      7.12 o
  -5  -1   8        1.82        0.00      0.89 o
  -5  -1   8        1.82        0.22      0.89 o
  -5  -1   8        1.82        0.89      0.44 o
   5  -1  -8        1.82       -0.22      0.89 o
   5  -1  -8        1.82        0.22      0.44 o
  -5  -1   8        1.82        0.67      0.67 o
  -5   1   8        1.82        0.67      0.67 o
  -5   1   8        1.82       -0.44      0.89 o
  -5   1   8        1.82        0.22      0.44 o
  -5   1   8        1.82        0.67      3.11 o
   4  -1  -8      613.07      608.12     26.24 o
  -4  -1   8      613.07      613.01     26.02 o
   4  -1  -8      613.07      613.23     30.46 o
  -4  -1   8      613.07      599.22     24.24 o
  -4  -1   8      613.07      593.44     20.24 o
   4  -1  -8      613.07      620.13     23.35 o
  -4  -1   8      613.07      619.90     23.57 o
  -4   1   8      613.07      604.56     20.46 o
   4   1  -8      613.07      624.57     26.91 o
  -4   1   8      613.07      617.01     24.46 o
  -4   1   8      613.07      593.00     26.68 o
  -4   1   8      613.07      591.22     23.79 o
  -3  -1   8      153.50      152.52      6.45 o
  -3  -1   8      153.50      146.74      5.56 o
   3  -1  -8      153.50      141.85      6.00 o
   3  -1  -8      153.50      159.86      6.89 o
  -3  -1   8      153.50      152.30      6.45 o
   3  -1  -8      153.50      151.86      7.34 o
  -3  -1   8      153.50      152.52      6.89 o
   3   1  -8      153.50      152.08      6.89 o
  -3   1   8      153.50      152.52     16.23 o
  -3   1   8      153.50      152.08      6.00 o
  -3   1   8      153.50      156.08      6.00 o
  -3   1   8      153.50      144.96      6.45 o
  -3   1   8      153.50      150.08      7.12 o
  -2  -1   8       34.05       38.91      2.22 o
   2  -1  -8       34.05       37.58      2.00 o
  -2  -1   8       34.05       41.58      3.56 o
   2   1  -8       34.05       39.36      2.00 o
  -2   1   8       34.05       40.03      1.78 o
  -2   1   8       34.05       35.80      1.78 o
  -2   1   8       34.05       40.03      3.34 o
  -2   1   8       34.05       42.70      2.45 o
   1  -1  -8     1427.76     1411.70     62.49 o
  -1  -1   8     1427.76     1459.71     57.15 o
  -1  -1   8     1427.76     1463.71     55.15 o
  -1   1   8     1427.76     1453.71     64.27 o
  -1   1   8     1427.76     1470.83     56.70 o
  -1   1   8     1427.76     1443.50     56.93 o
  -1   1   8     1427.76     1499.96     55.15 o
  -1   1   8     1427.76     1420.82     48.25 o
   0  -1  -8       87.07       94.29      4.45 o
   0  -1   8       87.07       97.40      6.00 o
   0  -1   8       87.07       92.73      4.89 o
   0   1   8       87.07       96.51      4.00 o
   0   1   8       87.07       92.95      8.01 o
   0   1   8       87.07      102.07      6.00 o
   0   1   8       87.07       93.17      5.11 o
   0   1   8       87.07       95.40      6.89 o
   1  -1   8       83.05       86.06      4.00 o
   1  -1   8       83.05       88.28      5.56 o
  -1  -1  -8       83.05       84.72      4.23 o
   1   1   8       83.05       85.61      3.34 o
   1   1   8       83.05       87.39      3.56 o
   1   1   8       83.05       84.95      6.23 o
   1   1   8       83.05       86.28      4.89 o
  -2  -1  -8      551.92      510.52     22.68 o
   2  -1   8      551.92      542.32     20.68 o
   2  -1   8      551.92      534.76     20.24 o
   2   1   8      551.92      516.52     20.46 o
   2   1   8      551.92      460.93     20.01 o
   2   1   8      551.92      530.31     37.58 o
   2   1   8      551.92      539.21     20.01 o
   3  -1   8        2.28        2.67      0.89 o
   3  -1   8        2.28        2.89      0.67 o
  -3   1  -8        2.28        4.89      0.89 o
   3   1   8        2.28        4.67      0.67 o
   3   1   8        2.28        4.23      0.89 o
   3   1   8        2.28        4.89      0.44 o
   3   1   8        2.28        5.34      7.56 o
   4  -1   8        8.73        3.11      0.89 o
   4  -1   8        8.73        6.00      0.89 o
  -4  -1  -8        8.73        4.89      0.89 o
   4   1   8        8.73        4.45      1.11 o
  -4   1  -8        8.73        3.78      2.00 o
   4   1   8        8.73        3.78      0.67 o
   4   1   8        8.73        5.11      1.11 o
   4   1   8        8.73        6.67      8.23 o
   5  -1   8      107.33      101.40      9.12 o
   5  -1   8      107.33      104.07      4.67 o
  -5  -1  -8      107.33      104.07      5.11 o
   5   1   8      107.33       98.29      4.45 o
  -5   1  -8      107.33      114.72      6.89 o
   5   1   8      107.33       97.84      9.56 o
   5   1   8      107.33      100.29      4.89 o
   5   1   8      107.33      106.07      5.56 o
   6  -1   8       25.35       16.68      2.00 o
  -6  -1  -8       25.35       27.35      1.78 o
   6  -1   8       25.35       21.79      1.56 o
  -6   1  -8       25.35       22.24      2.22 o
   6   1   8       25.35       21.79      2.00 o
   6   1   8       25.35       19.57      1.33 o
   6   1   8       25.35       20.24      1.78 o
   7  -1   8        7.74        6.45      1.33 o
   7  -1   8        7.74        9.12      1.11 o
  -7  -1  -8        7.74       10.23      1.33 o
   7   1   8        7.74        4.45      0.89 o
  -7   1  -8        7.74        7.12      1.11 o
   7   1   8        7.74        8.67      1.11 o
   7   1   8        7.74        6.23      0.89 o
  -8  -1  -8       27.36       35.80      2.45 o
   8  -1   8       27.36       29.35      2.00 o
   8  -1   8       27.36       33.80      2.67 o
   8   1   8       27.36       34.02      2.45 o
   8   1   8       27.36       33.80      2.22 o
  -8   1  -8       27.36       42.25      2.22 o
   8   1   8       27.36       37.58      4.45 o
   9  -1   8       53.40       46.70      3.34 o
   9   1   8       53.40       50.70      3.11 o
  -9   1  -8       53.40       56.04      3.34 o
   9   1   8       53.40       52.48      3.78 o
  10  -1   8        0.00       -1.33      1.78 o
  10  -1   8        0.00        1.11      0.67 o
  10   1   8        0.00        1.78      1.56 o
  10   1   8        0.00       -1.33      1.33 o
  11  -1   8        4.07        4.45      2.22 o
  11  -1   8        4.07        5.78      1.11 o
  11   1   8        4.07        5.34      2.89 o
  11   1   8        4.07        6.00      1.33 o
  12  -1   8        2.27        4.23      1.78 o
  12  -1   8        2.27        5.11      1.11 o
  12   1   8        2.27        2.89      1.56 o
  12   1   8        2.27        3.34      1.11 o
  13  -1   8       74.48       72.94      5.78 o
  13  -1   8       74.48       76.72      4.00 o
  13   1   8       74.48       78.72      5.78 o
  13   1   8       74.48       75.38      4.00 o
  14  -1   8       83.50       98.51      5.56 o
  14  -1   8       83.50       94.95      4.67 o
  14   1   8       83.50       91.39      5.11 o
  14   1   8       83.50       93.40      5.56 o
  15  -1   8        4.07        4.45      1.33 o
  15  -1   8        4.07        5.34      2.22 o
  15   1   8        4.07        5.56      1.33 o
  15   1   8        4.07        4.23      2.00 o
 -16   2   8        2.50        2.89      1.11 o
 -16   2   8        2.50        0.00     16.90 o
 -15   2   8        0.03       -1.11     18.23 o
 -15   2   8        0.03        0.89      0.89 o
 -14   2   8       53.34       47.81     31.35 o
 -14   2   8       53.34       47.81      3.11 o
 -13   2   8        9.40        8.89      2.00 o
  13   2  -8        9.40        9.56      1.11 o
 -13   2   8        9.40        7.34     11.34 o
 -13   2   8        9.40        8.23      0.89 o
 -12  -2   8       46.62       44.47      2.89 o
 -12  -2   8       46.62       44.47      2.22 o
 -12   2   8       46.62       43.58      2.89 o
 -12   2   8       46.62       43.14      3.34 o
  12   2  -8       46.62       44.25      2.89 o
 -12   2   8       46.62       42.92      2.67 o
 -11  -2   8       37.17       40.25      2.89 o
 -11  -2   8       37.17       41.58      2.00 o
 -11   2   8       37.17       43.36      4.89 o
 -11   2   8       37.17       37.80      3.56 o
  11   2  -8       37.17       43.58      2.67 o
 -11   2   8       37.17       42.70      2.22 o
 -10  -2   8      400.52      373.98     14.90 o
  10  -2  -8      400.52      299.73     22.46 o
 -10  -2   8      400.52      370.87     15.79 o
 -10   2   8      400.52      373.76     16.01 o
  10   2  -8      400.52      391.77     15.12 o
 -10   2   8      400.52      376.87     29.58 o
 -10   2   8      400.52      385.10     13.12 o
  10   2  -8      400.52      396.44     15.57 o
   9  -2  -8       10.28        9.12      1.78 o
  -9  -2   8       10.27       11.12      1.11 o
  -9  -2   8       10.27       11.12      1.56 o
   9   2  -8       10.27        7.78      1.11 o
  -9   2   8       10.28        9.56      1.78 o
  -9   2   8       10.28       10.23      1.11 o
  -9   2   8       10.28        9.78      1.11 o
   9   2  -8       10.27        9.78      1.56 o
   9   2  -8       10.27        9.56      1.56 o
  -8  -2   8      374.13      353.30     12.01 o
  -8  -2   8      374.13      343.52     14.01 o
   8  -2  -8      374.13      365.09     22.24 o
  -8   2   8      374.13      342.63     14.23 o
   8   2  -8      374.13      355.30     14.68 o
   8   2  -8      374.13      364.87     14.23 o
  -8   2   8      374.13      358.20     12.68 o
  -8   2   8      374.13      361.98     14.68 o
   7  -2  -8       30.23       30.91      2.00 o
  -7  -2   8       30.23       29.58      2.22 o
   7  -2  -8       30.23       33.36      2.67 o
  -7   2   8       30.23       34.02      2.00 o
  -7   2   8       30.23       32.24      1.56 o
  -7   2   8       30.23       33.36      2.45 o
  -7   2   8       30.23       40.69     10.45 o
   6  -2  -8       11.11        9.34      1.11 o
   6  -2  -8       11.11        7.56      2.22 o
  -6  -2   8       11.11        8.45      1.33 o
  -6  -2   8       11.11        9.12      1.33 o
  -6  -2   8       11.11        6.89      1.33 o
  -6   2   8       11.11        8.23      1.33 o
  -6   2   8       11.11        8.23      1.56 o
  -6   2   8       11.11        9.34      3.11 o
  -6   2   8       11.11        8.45      5.78 o
   5  -2  -8       10.01       11.56      1.78 o
  -5  -2   8       10.01       11.56      2.22 o
  -5  -2   8       10.01        8.89      1.11 o
  -5  -2   8       10.01        7.12      3.34 o
   5  -2  -8       10.01        4.67      0.89 o
  -5   2   8       10.01        8.45      0.67 o
  -5   2   8       10.01        8.45      0.89 o
  -5   2   8       10.01        7.56      0.67 o
  -5   2   8       10.01        7.56      1.33 o
  -5   2   8       10.01       10.23      0.89 o
  -4  -2   8        4.41        2.67      0.89 o
  -4  -2   8        4.41        3.78      0.89 o
   4  -2  -8        4.41        3.78      1.33 o
  -4  -2   8        4.41        4.23      0.89 o
   4  -2  -8        4.41        4.89      1.56 o
  -4   2   8        4.41        4.45      0.67 o
  -4   2   8        4.41        4.45      0.44 o
  -4   2   8        4.41        4.45      1.11 o
  -4   2   8        4.41        4.00      0.44 o
  -4   2   8        4.41        4.67      0.67 o
  -3  -2   8        5.80        4.00      1.11 o
   3  -2  -8        5.80        2.45      1.11 o
  -3  -2   8        5.80        3.78      1.11 o
   3  -2  -8        5.80        4.23      2.00 o
  -3  -2   8        5.80        4.89      0.89 o
  -3   2   8        5.80        4.67      0.67 o
  -3   2   8        5.80        4.67      0.89 o
  -3   2   8        5.80        3.78      2.00 o
  -3   2   8        5.80        4.45      0.89 o
  -3   2   8        5.80        4.00      0.89 o
   2  -2  -8      274.70      249.92     11.34 o
  -2  -2   8      274.70      253.26     10.67 o
  -2  -2   8      274.70      251.26     10.45 o
   2  -2  -8      274.70      254.82     12.01 o
  -2  -2   8      274.70      251.26     11.34 o
  -2   2   8      274.70      256.37     11.12 o
  -2   2   8      274.70      254.15      8.67 o
  -2   2   8      274.70      250.81      9.78 o
  -2   2   8      274.70      259.04     10.23 o
  -2   2   8      274.70      244.59     10.01 o
  -1  -2   8       68.32       65.38      3.34 o
   1  -2  -8       68.32       63.82      3.34 o
  -1  -2   8       68.32       65.15      3.11 o
  -1  -2   8       68.32       63.38      3.56 o
  -1   2   8       68.32       64.49      3.78 o
  -1   2   8       68.32       66.27      2.67 o
  -1   2   8       68.32       62.93      2.89 o
  -1   2   8       68.32       63.15      3.11 o
  -1   2   8       68.32       62.49      3.56 o
   0  -2   8        7.72       11.79      1.56 o
   0  -2   8        7.72       14.23      1.33 o
   0  -2   8        7.72       13.34      1.33 o
   0  -2  -8        7.72       14.68      1.33 o
   0   2   8        7.72       12.45      1.11 o
   0   2   8        7.72       13.12      0.89 o
   0   2   8        7.72       13.12      2.00 o
   0   2   8        7.72       12.90      1.33 o
   0   2   8        7.72       11.79      1.11 o
   1  -2   8       25.31       42.92      6.23 o
  -1  -2  -8       25.31       35.13      2.22 o
   1  -2   8       25.31       33.80      2.22 o
   1  -2   8       25.31       34.47      4.45 o
   1   2   8       25.31       34.02      3.34 o
   1   2   8       25.31       33.36      2.45 o
   1   2   8       25.31       34.47      2.22 o
   1   2   8       25.31       36.69      2.22 o
   1   2   8       25.31       32.91      1.78 o
   2  -2   8        1.03        3.78      2.67 o
   2  -2   8        1.03        3.11      0.89 o
  -2  -2  -8        1.03        4.00      0.89 o
   2   2   8        1.03        3.56      0.67 o
   2   2   8        1.03        4.00      0.89 o
   2   2   8        1.03        3.78      0.89 o
   2   2   8        1.03        3.34      0.67 o
   2   2   8        1.03        3.78      1.11 o
   3  -2   8       91.35       91.17      4.23 o
   3  -2   8       91.35       90.73      4.23 o
  -3  -2  -8       91.35       86.28      4.45 o
   3   2   8       91.35       93.17      6.67 o
   3   2   8       91.35       84.28      3.78 o
   3   2   8       91.35       84.28      3.78 o
   4  -2   8       59.14       57.37      3.11 o
  -4  -2  -8       59.14       48.03      3.11 o
   4  -2   8       59.14       59.15      2.89 o
   4   2   8       59.14       55.15      2.89 o
   4   2   8       59.14       53.81      2.67 o
   4   2   8       59.14       51.37      3.56 o
   5  -2   8       27.96       26.02      2.22 o
   5  -2   8       27.96       28.69      3.11 o
  -5  -2  -8       27.96       25.13      2.22 o
   5   2   8       27.96       29.13      2.00 o
   5   2   8       27.96       27.80      1.56 o
   5   2   8       27.96       26.68      1.78 o
  -6  -2  -8       20.55       22.68      2.22 o
   6  -2   8       20.55       20.01      2.22 o
   6  -2   8       20.55       27.57      4.00 o
   6   2   8       20.55       25.57      1.78 o
   6   2   8       20.55       22.46      2.22 o
   6   2   8       20.55       22.01      1.78 o
   7  -2   8        1.23       -0.44      1.11 o
   7  -2   8        1.23        0.89      0.89 o
   7   2   8        1.23        0.89      0.89 o
  -7   2  -8        1.23        4.00      1.33 o
   7   2   8        1.23       -0.22      0.44 o
   7   2   8        1.23        2.67      1.33 o
   8  -2   8       46.64       33.13      3.34 o
   8  -2   8       46.64       35.13      2.89 o
   8   2   8       46.64       39.14      2.67 o
   8   2   8       46.64       39.36      2.22 o
   8   2   8       46.64       36.25      1.78 o
   9  -2   8       20.37       17.79      2.45 o
   9  -2   8       20.37       23.57      4.67 o
   9   2   8       20.37       22.68      2.22 o
   9   2   8       20.37       20.24      2.00 o
   9   2   8       20.37       18.23      1.33 o
  10  -2   8        0.04       -0.67      2.22 o
  10  -2   8        0.04        0.00      0.89 o
  10   2   8        0.04       -1.11      1.33 o
  10   2   8        0.04       -1.33      1.33 o
  10   2   8        0.04        0.44      2.00 o
  11  -2   8        9.14       12.23      1.56 o
  11  -2   8        9.14       12.23      2.22 o
  11   2   8        9.14       14.23      2.22 o
  11   2   8        9.14       14.01      1.56 o
  12  -2   8        0.60        0.67      4.00 o
  12  -2   8        0.60        0.22      1.11 o
  12   2   8        0.60       -0.44      1.11 o
  13  -2   8       12.94       14.45      3.11 o
  13  -2   8       12.94       11.56      2.45 o
  13   2   8       12.94       13.12      1.78 o
  14  -2   8       23.40       27.80      5.78 o
  14  -2   8       23.40       27.57      3.34 o
  14   2   8       23.40       25.80      2.45 o
 -14   3   8        1.33        0.89      1.56 o
 -14   3   8        1.33        2.22     10.01 o
  14   3  -8        1.33        0.89      0.89 o
  13   3  -8        0.00       -0.89      1.33 o
 -13   3   8        0.00        0.44     14.01 o
 -13   3   8        0.00        0.44      1.56 o
 -12   3   8       11.44       12.90     20.46 o
 -12   3   8       11.44       16.23      2.22 o
  12   3  -8       11.44       15.57      1.56 o
  11  -3  -8       11.03       10.90      2.67 o
 -11   3   8       11.03        8.45      4.89 o
  11   3  -8       11.03        8.01      2.89 o
 -11   3   8       11.03        8.67      1.78 o
  11   3  -8       11.03       10.90      1.78 o
  10  -3  -8       24.74       23.13      2.67 o
  10   3  -8       24.74       22.68      2.00 o
 -10   3   8       24.74       22.90      4.67 o
 -10   3   8       24.74       20.68      1.56 o
  10   3  -8       24.74       26.24      2.45 o
   9  -3  -8        0.11        2.22      4.00 o
   9   3  -8        0.11       -1.11      1.11 o
  -9   3   8        0.11       -0.44      0.67 o
   9   3  -8        0.11       -0.89      0.89 o
  -9   3   8        0.11        0.44      1.33 o
   8  -3  -8        0.65       -0.67      1.33 o
  -8   3   8        0.65        0.89      0.44 o
   8   3  -8        0.65        1.78      1.11 o
  -8   3   8        0.65        1.11      1.33 o
   8   3  -8        0.65        1.78      1.33 o
  -7  -3   8      140.87      105.40      4.89 o
   7  -3  -8      140.87      114.72      6.45 o
  -7   3   8      140.87      114.94      5.34 o
  -7   3   8      140.87      114.28      4.23 o
  -7   3   8      140.87      111.83      4.89 o
   7   3  -8      140.87      112.50      5.56 o
  -6  -3   8      211.01      184.55      8.67 o
  -6  -3   8      211.01      204.56      9.34 o
   6  -3  -8      211.01      194.11      9.78 o
  -6  -3   8      211.01      195.22      8.01 o
  -6   3   8      211.01      190.99      8.45 o
  -6   3   8      211.01      193.44      7.56 o
  -6   3   8      211.01      196.78      6.67 o
  -6   3   8      211.01      198.78      8.67 o
  -5  -3   8      104.64       94.06      5.11 o
   5  -3  -8      104.64       92.06      4.89 o
  -5  -3   8      104.64       91.84      4.45 o
  -5  -3   8      104.64       91.17      4.67 o
  -5   3   8      104.64       90.73      4.00 o
  -5   3   8      104.64       93.84      4.89 o
  -5   3   8      104.64       88.95      7.78 o
  -5   3   8      104.64       94.73      4.67 o
  -5   3   8      104.64       96.06      4.45 o
  -4  -3   8       86.04       86.95      4.67 o
  -4  -3   8       86.04       86.50      4.00 o
   4  -3  -8       86.04       91.84      4.89 o
   4  -3  -8       86.04       87.84      5.34 o
  -4   3   8       86.04       89.17      4.45 o
  -4   3   8       86.04       86.95      3.78 o
  -4   3   8       86.04       88.06      4.45 o
  -4   3   8       86.04       91.39      3.34 o
  -4   3   8       86.04       93.84      4.45 o
  -3  -3   8       11.28        4.89      1.56 o
   3  -3  -8       11.28        7.56      1.33 o
   3  -3  -8       11.28        3.78      1.56 o
  -3  -3   8       11.28        4.67      1.33 o
  -3  -3   8       11.28        6.89      1.11 o
  -3   3   8       11.28        6.89      0.89 o
  -3   3   8       11.28        5.34      0.67 o
  -3   3   8       11.28        8.23      0.67 o
  -3   3   8       11.28        6.89      1.11 o
  -3   3   8       11.28        6.23      1.33 o
  -2  -3   8        4.08        5.56      1.33 o
  -2  -3   8        4.08        4.89      0.89 o
   2  -3  -8        4.08        2.22      1.56 o
  -2  -3   8        4.08        2.22      1.11 o
   2  -3  -8        4.08        7.34      3.34 o
  -2   3   8        4.08        3.34      1.11 o
  -2   3   8        4.08        4.67      1.11 o
  -2   3   8        4.08        4.67      0.89 o
  -2   3   8        4.08        5.56      1.11 o
  -2   3   8        4.08        5.34      0.67 o
   1  -3  -8       69.94       56.70      3.56 o
  -1  -3   8       69.94       59.60      3.11 o
  -1  -3   8       69.94       58.93      7.12 o
  -1  -3   8       69.94       63.60      6.67 o
  -1   3   8       69.94       63.82      3.11 o
  -1   3   8       69.94       64.27      2.45 o
  -1   3   8       69.94       59.82      2.67 o
  -1   3   8       69.94       60.48      2.89 o
   0  -3   8        7.31        4.45     10.90 o
   0  -3   8        7.31        4.45      1.11 o
   0  -3   8        7.31        5.34      2.89 o
   0  -3  -8        7.31        5.78      1.33 o
   0   3   8        7.31        4.89      1.11 o
   0   3   8        7.31        5.34      0.67 o
   0   3   8        7.31        5.34      0.67 o
   0   3   8        7.31        5.56      0.89 o
   1  -3   8        4.23        5.34      2.89 o
   1  -3   8        4.23        4.45      1.11 o
  -1  -3  -8        4.23        4.00      1.33 o
   1  -3   8        4.23        4.89      1.11 o
   1   3   8        4.23        4.45      0.67 o
   1   3   8        4.23        5.56      0.89 o
   1   3   8        4.23        4.23      0.67 o
   1   3   8        4.23        5.11      1.33 o
   2  -3   8        9.31        9.12      1.33 o
   2  -3   8        9.31        8.89      1.56 o
  -2  -3  -8        9.31       11.12      1.78 o
   2   3   8        9.31       11.56      1.33 o
   2   3   8        9.31        7.78      0.89 o
   2   3   8        9.31       10.67      1.33 o
   2   3   8        9.31        8.89      0.89 o
   3  -3   8       31.16       35.80      2.45 o
   3  -3   8       31.16       34.91      2.45 o
   3  -3   8       31.16       34.25      2.67 o
   3   3   8       31.16       33.80      2.00 o
   3   3   8       31.16       33.13      2.22 o
   3   3   8       31.16       32.24      1.78 o
   4  -3   8       46.64       41.36      2.89 o
   4  -3   8       46.64       41.58      2.67 o
   4  -3   8       46.64       41.58      2.89 o
   4   3   8       46.64       46.92      2.45 o
   4   3   8       46.64       40.03      3.78 o
   4   3   8       46.64       40.47      2.45 o
   5  -3   8       53.60       47.59      2.89 o
   5  -3   8       53.60       44.03      3.11 o
   5  -3   8       53.60       48.25      3.11 o
   5   3   8       53.60       45.14      2.67 o
   5   3   8       53.60       49.37      2.67 o
   5   3   8       53.60       42.03      4.67 o
   6  -3   8       81.34       76.27      8.67 o
   6  -3   8       81.34       79.61      4.23 o
   6  -3   8       81.34       73.60      5.34 o
   6   3   8       81.34       73.16      6.23 o
   6   3   8       81.34       74.27      3.78 o
   7  -3   8       79.00       73.60      6.45 o
   7  -3   8       79.00       65.60      5.11 o
   7   3   8       79.00       70.94      3.34 o
   7   3   8       79.00       73.16      3.78 o
   8  -3   8       39.82       47.14      7.78 o
   8  -3   8       39.82       46.25      4.45 o
   8  -3   8       39.82       41.14      2.89 o
   8   3   8       39.82       42.25      2.22 o
   8   3   8       39.82       40.69      2.67 o
   9  -3   8        4.11        6.23      1.33 o
   9  -3   8        4.11        6.45      1.78 o
   9   3   8        4.11        4.45      1.33 o
   9   3   8        4.11        5.56      1.33 o
  10  -3   8        4.46        3.34      1.33 o
  10  -3   8        4.46        2.45      1.78 o
  10   3   8        4.46        1.78      1.11 o
  10   3   8        4.46        2.00      0.89 o
  11  -3   8       11.33       11.12      1.78 o
  11  -3   8       11.33        8.45      2.67 o
  11   3   8       11.33       11.12      1.33 o
  11   3   8       11.33        9.78      1.56 o
  12  -3   8       10.92       13.79      2.00 o
  12  -3   8       10.92        9.56      2.45 o
  12   3   8       10.92       13.34      1.78 o
  12   3   8       10.92       12.23      1.33 o
  13  -3   8        0.17        1.11      1.33 o
  13  -3   8        0.17       -1.78      1.78 o
  13   3   8        0.17       -1.11      1.11 o
  13   4  -8       19.70       17.79      2.22 o
 -13   4   8       19.70       18.90     14.23 o
  12   4  -8        1.54        3.34      1.56 o
 -12   4   8        1.54        1.33      1.78 o
  12   4  -8        1.54        1.78      1.33 o
  11  -4  -8        0.10        3.34      1.56 o
  11   4  -8        0.10        0.89      1.11 o
 -11   4   8        0.10       -0.44      2.22 o
  11   4  -8        0.10       -0.22      1.56 o
  10  -4  -8        1.21        0.00      1.56 o
  10   4  -8        1.21        1.33      1.11 o
 -10   4   8        1.21        0.67      2.67 o
  10   4  -8        1.21        0.00      1.33 o
   9  -4  -8        1.95        6.45     20.01 o
  -9   4   8        1.95        5.78      1.78 o
   9   4  -8        1.95        7.78      1.78 o
   9   4  -8        1.95        7.12      1.33 o
   8  -4  -8        4.95        7.34      2.00 o
   8   4  -8        4.95        7.12      1.78 o
  -8   4   8        4.95        8.23      1.78 o
   8   4  -8        4.95        4.45      1.11 o
   7  -4  -8       25.60       19.79      2.67 o
  -7   4   8       25.60       20.90      2.45 o
   6  -4  -8        1.71        0.67      2.45 o
   6   4  -8        1.71        3.11      1.56 o
  -6   4   8        1.71        0.22      1.11 o
   5  -4  -8        5.02        5.11      1.78 o
  -5  -4   8        5.02        1.33      2.22 o
  -5  -4   8        5.02        1.56      1.56 o
   5   4  -8        5.02        4.00      1.56 o
  -5   4   8        5.02        4.89      1.33 o
  -4  -4   8      159.47      141.85      6.89 o
   4  -4  -8      159.47      138.74      9.56 o
  -4  -4   8      159.47      124.06      7.12 o
   4  -4  -8      159.47      140.52      7.12 o
  -4   4   8      159.47      142.52      6.23 o
  -4   4   8      159.47      136.07      6.00 o
   3  -4  -8      209.15      195.00     10.01 o
   3  -4  -8      209.15      188.55     22.01 o
  -3  -4   8      209.15      190.33     12.90 o
  -3  -4   8      209.15      192.55      9.56 o
  -3   4   8      209.15      199.89      6.89 o
  -3   4   8      209.15      191.66      8.67 o
  -3   4   8      209.15      186.10      8.01 o
  -2  -4   8       43.94       45.81      6.45 o
  -2  -4   8       43.94       37.14      2.89 o
   2  -4  -8       43.94       39.58      3.56 o
  -2   4   8       43.94       37.36      2.22 o
  -2   4   8       43.94       36.25      2.45 o
  -2   4   8       43.94       51.37      3.11 o
  -2   4   8       43.94       35.36      2.45 o
   1  -4  -8       38.13       30.91      3.11 o
  -1  -4   8       38.13       34.47      3.34 o
  -1  -4   8       38.13       39.80      8.45 o
  -1  -4   8       38.13       35.58      2.22 o
  -1   4   8       38.13       32.91      2.22 o
  -1   4   8       38.13       33.36      1.78 o
  -1   4   8       38.13       35.80      2.22 o
  -1   4   8       38.13       31.13      2.22 o
   0  -4   8       12.45       10.90      2.00 o
   0  -4   8       12.45       15.34      1.56 o
   0  -4   8       12.45       13.34      2.00 o
   0   4   8       12.45       14.01      1.11 o
   0   4   8       12.45       12.01      1.56 o
   0   4   8       12.45       14.90      1.56 o
   0   4   8       12.45       10.45      1.11 o
   1  -4   8        4.52        7.78      1.78 o
   1  -4   8        4.52        8.01      1.78 o
   1  -4   8        4.52        7.56      1.33 o
   1   4   8        4.52        6.23      0.89 o
   1   4   8        4.52        7.12      1.33 o
   1   4   8        4.52        6.67      0.89 o
   2  -4   8       56.70       57.37      3.34 o
   2  -4   8       56.70       58.48      6.23 o
   2  -4   8       56.70       72.72     11.12 o
   2   4   8       56.70       58.26      2.67 o
   2   4   8       56.70       60.71      2.67 o
   2   4   8       56.70       56.48      3.34 o
   3  -4   8      114.34       96.95      5.78 o
   3  -4   8      114.34       96.06      6.23 o
   3  -4   8      114.34       98.51      4.89 o
   3   4   8      114.34       99.62      4.67 o
   3   4   8      114.34      100.73      4.00 o
   3   4   8      114.34      100.07      4.23 o
   4  -4   8        2.70        2.22      1.56 o
   4  -4   8        2.70        0.89     10.67 o
   4  -4   8        2.70        2.67      3.11 o
   4   4   8        2.70        3.11      1.33 o
   4   4   8        2.70        2.89      0.67 o
   5  -4   8        2.42        3.56      1.78 o
   5  -4   8        2.42        2.22      1.33 o
   5  -4   8        2.42        5.34      1.56 o
   5   4   8        2.42        2.22      0.67 o
   5   4   8        2.42        4.67      1.33 o
   6  -4   8        5.39        6.23      1.56 o
   6  -4   8        5.39        6.00      1.56 o
   6  -4   8        5.39        4.23      3.78 o
   6   4   8        5.39        7.56      1.56 o
   6   4   8        5.39        6.67      0.89 o
   7  -4   8        9.71       12.01      2.00 o
   7  -4   8        9.71        9.12      2.00 o
   7  -4   8        9.71       11.56      2.00 o
   7   4   8        9.71       12.90      1.78 o
   7   4   8        9.71       10.90      1.11 o
   8  -4   8        0.61        1.56      1.11 o
   8  -4   8        0.61       -1.33      1.33 o
   8  -4   8        0.61        0.89      1.33 o
   8   4   8        0.61        0.67      1.33 o
   8   4   8        0.61        0.44      2.00 o
   9  -4   8       45.14       44.25      4.67 o
   9  -4   8       45.14       43.14      3.34 o
   9  -4   8       45.14       40.25      3.56 o
   9   4   8       45.14       40.47      3.11 o
   9   4   8       45.14       43.14     16.23 o
  10  -4   8        9.32       12.90      2.00 o
  10  -4   8        9.32       10.67      2.22 o
  10  -4   8        9.32       12.01      2.22 o
  10   4   8        9.32       10.23      1.33 o
  10   4   8        9.32       12.68      1.78 o
  11  -4   8       14.00       15.12      2.67 o
  11  -4   8       14.00       14.90      2.67 o
  11  -4   8       14.00       17.34      2.45 o
  11   4   8       14.00       16.01      2.00 o
  11   4   8       14.00       16.01      1.78 o
  10   5  -8        8.24        9.12      1.78 o
  10   5  -8        8.24        7.34      2.22 o
 -10   5   8        8.24        6.89      2.00 o
  -9   5   8        8.96        8.23      2.00 o
   9   5  -8        8.96        8.67      2.22 o
   9   5  -8        8.96       12.45      1.56 o
   8  -5  -8       42.35       40.25      4.00 o
  -8   5   8       42.35       39.14      3.34 o
   8   5  -8       42.35       47.14      2.89 o
   8   5  -8       42.35       40.69      3.56 o
   7  -5  -8        1.06        3.78      2.00 o
   7   5  -8        1.06        3.34      1.78 o
  -7   5   8        1.06        2.89      1.56 o
   6  -5  -8        1.00        2.67      3.34 o
   6   5  -8        1.00        2.22      1.78 o
  -6   5   8        1.00        2.89      1.56 o
   5  -5  -8        0.86        0.44      1.56 o
   5   5  -8        0.86       -0.67      1.56 o
  -4  -5   8       27.62       23.79      3.11 o
   4  -5  -8       27.62       34.47      3.34 o
   4   5  -8       27.62       29.13      3.34 o
   3  -5  -8       35.88       32.47      4.45 o
  -3  -5   8       35.88       27.57      3.34 o
  -3  -5   8       35.88       32.91      3.34 o
   3   5  -8       35.88       34.69      3.56 o
  -2  -5   8        4.28        1.33      1.33 o
  -2  -5   8        4.28        8.23      2.00 o
   2  -5  -8        4.28        6.45      2.00 o
  -2   5   8        4.28        4.89      1.33 o
  -2   5   8        4.28        4.45      1.11 o
   1  -5  -8       34.25       31.35      3.78 o
  -1  -5   8       34.25       33.36      3.56 o
  -1  -5   8       34.25       34.02      3.34 o
  -1   5   8       34.25       30.69      2.45 o
  -1   5   8       34.25       32.69      2.00 o
   0  -5   8       13.19       12.01     17.57 o
   0  -5   8       13.19       12.01      5.34 o
   0  -5  -8       13.19       14.90      2.67 o
   0   5   8       13.19       14.90      1.33 o
   0   5   8       13.19       17.12      2.00 o
   0   5   8       13.19       12.90      2.45 o
   1  -5   8       39.31       37.14      3.56 o
   1  -5   8       39.31       30.91      3.34 o
   1   5   8       39.31       36.25      2.67 o
   1   5   8       39.31       30.46      2.00 o
   1   5   8       39.31       40.03      2.22 o
   2  -5   8       83.01       81.83      9.12 o
   2  -5   8       83.01       73.60      9.12 o
   2   5   8       83.01       81.61      3.34 o
   2   5   8       83.01       76.72      3.78 o
   2   5   8       83.01       78.50      4.23 o
   3  -5   8       25.02       29.35      3.11 o
   3  -5   8       25.02       28.02      2.45 o
   3  -5   8       25.02       26.24      3.11 o
   3   5   8       25.02       26.46      2.00 o
   3   5   8       25.02       29.13      2.22 o
   3   5   8       25.02       27.80      2.67 o
   4  -5   8       24.71       27.35      2.89 o
   4  -5   8       24.71       26.91      3.11 o
   4  -5   8       24.71       23.79      2.45 o
   4   5   8       24.71       22.46      2.45 o
   4   5   8       24.71       25.35      1.78 o
   5  -5   8       41.77       24.02      2.89 o
   5  -5   8       41.77       25.35      3.11 o
   5  -5   8       41.77       38.69      3.78 o
   5   5   8       41.77       38.69      2.89 o
   5   5   8       41.77       38.69      2.22 o
   6  -5   8        0.37        0.44      1.56 o
   6  -5   8        0.37        0.67      1.33 o
   6  -5   8        0.37        1.11      1.56 o
   6   5   8        0.37        0.44      0.89 o
   6   5   8        0.37        2.00      1.33 o
   7  -5   8        6.27        7.12      2.22 o
   7  -5   8        6.27        8.23      2.00 o
   7  -5   8        6.27        6.67      2.45 o
   7   5   8        6.27        5.11      1.11 o
   7   5   8        6.27        8.89      1.78 o
   8  -5   8       30.72       34.69      5.34 o
   8  -5   8       30.72       27.35      8.01 o
   8  -5   8       30.72       30.69      3.34 o
   8   5   8       30.72       32.02      2.22 o
   8   5   8       30.72       27.35      2.89 o
   4   6  -8       32.46       41.14      3.56 o
   3   6  -8       62.02       58.93      5.11 o
   2  -6  -8       53.89       68.27     14.68 o
   2   6  -8       53.89       66.71      5.11 o
   1  -6  -8       35.00       36.47      4.23 o
  -1  -6   8       35.00       33.58      3.56 o
   1   6  -8       35.00       41.36      4.00 o
  -1   6   8       35.00       36.02      3.56 o
   0  -6   8       24.77       24.68      3.11 o
   0  -6   8       24.77       22.68      3.34 o
   0  -6  -8       24.77       20.90      3.34 o
   0   6   8       24.77       26.46      2.67 o
   0   6   8       24.77       21.35      1.78 o
  -1  -6  -8        9.57        8.67      2.67 o
   1  -6   8        9.57        4.89      1.33 o
   1  -6   8        9.57       12.01      2.45 o
   1   6   8        9.57        8.01      1.33 o
   1   6   8        9.57       10.90      1.78 o
   2  -6   8       14.24       20.24      2.89 o
   2  -6   8       14.24       15.12      2.67 o
   2   6   8       14.24       15.34      1.78 o
   2   6   8       14.24       21.35      1.78 o
   2   6   8       14.24       21.13      2.22 o
   3  -6   8        3.95        4.89      2.00 o
   3  -6   8        3.95        5.34      2.00 o
   3   6   8        3.95        4.00      1.78 o
   3   6   8        3.95        4.00      0.89 o
 -15   0   9      222.11      239.03      8.89 o
 -15   0   9      222.11      241.47     10.67 o
 -13   0   9      166.01      198.78      7.56 o
 -13   0   9      166.01      220.79      9.34 o
 -11   0   9        6.58       11.79      1.33 o
 -11   0   9        6.58       10.45      1.78 o
  -9   0   9      157.93      147.85      5.56 o
   9   0  -9      157.93      148.52      6.23 o
  -7   0   9      314.97      301.51     13.12 o
   7   0  -9      314.97      316.86     13.79 o
  -7   0   9      314.97      252.81     13.12 o
  -7   0   9      314.97      297.07     13.79 o
   7   0  -9      314.97      298.62     13.34 o
  -7   0   9      314.97      300.40     11.56 o
   7   0  -9      314.97      313.97     11.79 o
  -5   0   9      408.44      418.24     16.46 o
  -5   0   9      408.44      412.23     18.23 o
   5   0  -9      408.44      416.46     18.68 o
  -5   0   9      408.44      406.89     14.01 o
  -5   0   9      408.44      413.79     17.57 o
   5   0  -9      408.44      398.44     27.57 o
  -3   0   9      551.48      558.75     21.57 o
  -3   0   9      551.48      550.99     18.68 o
   3   0  -9      551.48      546.99     29.35 o
  -3   0   9      551.48      561.87     23.57 o
   3   0  -9      551.48      558.31     24.91 o
  -1   0   9      109.40      107.18      4.00 o
   1   0  -9      109.40      108.29      4.89 o
  -1   0   9      109.40      106.29      4.89 o
  -1   0   9      109.40      106.29      4.67 o
   1   0   9       71.88       82.94      3.34 o
   1   0   9       71.88       77.61      3.78 o
  -1   0  -9       71.88       65.38      3.56 o
   3   0   9        2.06        1.33      0.89 o
  -3   0  -9        2.06        0.89      0.67 o
   3   0   9        2.06        1.11      0.44 o
  -5   0  -9      106.33      118.28      5.78 o
   5   0   9      106.33      117.17      7.12 o
   5   0   9      106.33      113.16      9.34 o
   7   0   9      333.90      367.98     39.58 o
   7   0   9      333.90      339.29     14.01 o
  -7   0  -9      333.90      355.08     15.57 o
   9   0   9       30.68       26.24      2.67 o
   9   0   9       30.68       30.24     17.12 o
  11   0   9      399.28      269.05     11.56 o
  13   0   9        6.53        8.01      2.00 o
  15   0   9        6.80       15.12      2.45 o
  15   0   9        6.80        9.56      4.00 o
 -16  -1   9       23.94       23.35      2.22 o
 -16  -1   9       23.94       33.80      2.67 o
 -16   1   9       23.94       25.35      2.45 o
 -16   1   9       23.94       30.69      3.34 o
 -15  -1   9        0.59        2.45      1.11 o
 -15   1   9        0.59        0.67      1.78 o
 -15   1   9        0.59        0.00      0.89 o
 -14  -1   9       26.61       29.58      2.22 o
 -14  -1   9       26.61       33.13      2.89 o
 -14   1   9       26.61       30.02      3.11 o
 -14   1   9       26.61       30.24      2.22 o
 -13  -1   9        4.55        7.12      1.78 o
 -13  -1   9        4.55        7.34      1.11 o
 -13   1   9        4.55        7.56      1.11 o
 -13   1   9        4.55        6.67      1.78 o
 -12  -1   9       30.72       47.14      3.34 o
 -12  -1   9       30.72       36.47      2.22 o
 -12   1   9       30.72       44.70      3.34 o
 -12   1   9       30.72       38.25      3.34 o
 -11  -1   9       90.03       79.83      4.23 o
 -11  -1   9       90.03       79.16      3.34 o
  11   1  -9       90.03       80.28      4.45 o
 -11   1   9       90.03       73.83      7.34 o
 -11   1   9       90.03       75.16      4.45 o
 -10  -1   9       33.72       31.58      4.67 o
 -10  -1   9       33.72       27.80      3.11 o
  10   1  -9       33.72       32.69      1.78 o
 -10   1   9       33.72       39.58      2.89 o
 -10   1   9       33.72       30.46      2.00 o
   9  -1  -9       11.29        7.34      1.56 o
  -9  -1   9       11.29       12.01      1.11 o
  -9   1   9       11.29       12.68      0.89 o
   9   1  -9       11.29       13.34      1.56 o
  -8  -1   9      104.06      114.05      5.34 o
   8  -1  -9      104.06      110.07      6.00 o
  -8  -1   9      104.06      116.28      5.56 o
  -8  -1   9      104.06      107.41     10.01 o
   8   1  -9      104.06      112.28      5.11 o
  -8   1   9      104.06      114.94      6.00 o
   8   1  -9      104.06      116.06      4.89 o
  -8   1   9      104.06      109.18      4.45 o
  -8   1   9      104.06      120.06      5.56 o
  -7  -1   9      353.48      337.74     11.34 o
  -7  -1   9      353.48      339.74     14.68 o
  -7  -1   9      353.48      332.42     13.56 o
  -7  -1   9      353.48      336.40     19.79 o
   7  -1  -9      353.48      315.74     14.45 o
   7  -1  -9      353.48      340.18     15.57 o
  -7   1   9      353.48      341.07     13.56 o
  -7   1   9      353.48      334.40     13.12 o
  -7   1   9      353.48      323.97     11.34 o
  -6  -1   9       61.30       59.37      3.34 o
  -6  -1   9       61.30       60.93      3.11 o
   6  -1  -9       61.30       59.15      2.89 o
   6  -1  -9       61.30       63.82      4.00 o
  -6  -1   9       61.30       63.15      2.45 o
  -6  -1   9       61.30       60.48      3.34 o
  -6   1   9       61.30       59.82      3.34 o
  -6   1   9       61.30       66.71      3.34 o
  -6   1   9       61.30       61.37      2.67 o
  -6   1   9       61.30       62.71      4.00 o
  -5  -1   9        0.34       -0.44      0.44 o
  -5  -1   9        0.34       -0.89      0.89 o
   5  -1  -9        0.34        0.67      0.44 o
  -5  -1   9        0.34       -0.22      1.11 o
   5  -1  -9        0.34        0.22      0.89 o
  -5  -1   9        0.34        0.89      0.89 o
  -5   1   9        0.34        0.44      2.89 o
  -5   1   9        0.34        0.00      0.67 o
  -5   1   9        0.34        0.89      1.56 o
  -5   1   9        0.34        0.00      0.44 o
  -4  -1   9      175.56      176.54      8.01 o
  -4  -1   9      175.56      174.54      6.23 o
   4  -1  -9      175.56      180.99      6.89 o
  -4  -1   9      175.56      175.21      7.56 o
   4  -1  -9      175.56      175.65      8.01 o
  -4  -1   9      175.56      182.99      7.56 o
   4  -1  -9      175.56      174.76      8.67 o
  -4   1   9      175.56      175.43      7.12 o
  -4   1   9      175.56      176.99      7.56 o
  -4   1   9      175.56      173.87     16.90 o
  -4   1   9      175.56      175.65     17.34 o
   3  -1  -9       13.14       14.45      1.11 o
  -3  -1   9       13.14       14.68      1.33 o
  -3  -1   9       13.14       12.23      1.56 o
  -3  -1   9       13.14       14.68      0.89 o
  -3  -1   9       13.14       13.12      1.33 o
   3  -1  -9       13.14       13.79      1.78 o
   3  -1  -9       13.14       14.68      1.11 o
   3   1  -9       13.14       12.90      1.78 o
  -3   1   9       13.14       14.68      0.89 o
  -3   1   9       13.14       12.90      1.56 o
  -3   1   9       13.14       13.79      1.11 o
  -2  -1   9        9.49       11.79      1.11 o
  -2  -1   9        9.49       11.56      1.33 o
  -2  -1   9        9.49        8.23      2.22 o
   2  -1  -9        9.49       12.45      1.11 o
  -2   1   9        9.49       11.34      1.33 o
  -2   1   9        9.49       10.67      1.33 o
  -2   1   9        9.49       12.01      3.11 o
  -2   1   9        9.49       12.01      8.23 o
  -2   1   9        9.49       12.23      2.00 o
   2   1  -9        9.49       10.01      1.11 o
  -1  -1   9        9.13        4.23      1.11 o
  -1  -1   9        9.13        5.56      0.89 o
   1  -1  -9        9.13        7.78      0.89 o
  -1   1   9        9.13        4.45      0.44 o
  -1   1   9        9.13        6.00      2.45 o
  -1   1   9        9.13        5.34      1.11 o
  -1   1   9        9.13        5.78      0.67 o
  -1   1   9        9.13        6.23      0.67 o
   0  -1   9       79.24       94.51      6.45 o
   0  -1  -9       79.24       89.62      4.45 o
   0  -1   9       79.24       96.51      4.45 o
   0   1   9       79.24       92.95      4.23 o
   0   1   9       79.24       92.51      3.56 o
   0   1   9       79.24       92.28      4.89 o
   0   1   9       79.24       92.28      3.78 o
   0   1   9       79.24       95.40      5.34 o
   1  -1   9       51.53       38.03      3.78 o
   1  -1   9       51.53       35.13      2.22 o
  -1  -1  -9       51.53       35.58      2.22 o
   1   1   9       51.53       36.47      2.22 o
   1   1   9       51.53       36.69      1.78 o
   1   1   9       51.53       34.91      2.22 o
   1   1   9       51.53       35.58      2.22 o
   1   1   9       51.53       38.03      1.78 o
   2  -1   9      316.13      310.63     12.45 o
   2  -1   9      316.13      306.18     12.23 o
  -2  -1  -9      316.13      309.52     13.56 o
  -2   1  -9      316.13      299.73     15.57 o
   2   1   9      316.13      301.74     12.23 o
   2   1   9      316.13      311.30     12.23 o
   2   1   9      316.13      293.73     15.57 o
   3  -1   9       10.51        9.78      1.33 o
  -3  -1  -9       10.51       10.01      1.33 o
   3   1   9       10.51        9.56      1.33 o
   3   1   9       10.51        8.89      2.00 o
   3   1   9       10.51        9.56      0.89 o
   3   1   9       10.51        8.01      0.89 o
  -3   1  -9       10.51        8.01      1.33 o
   4  -1   9       16.59       12.68      3.56 o
   4  -1   9       16.59       12.01      1.33 o
  -4  -1  -9       16.59       14.01      1.33 o
   4   1   9       16.59       12.23      1.56 o
  -4   1  -9       16.59       14.01      1.56 o
   4   1   9       16.59       14.68      1.33 o
   4   1   9       16.59       15.34      1.56 o
  -5  -1  -9       23.41       28.91      2.00 o
   5  -1   9       23.41       26.24      1.78 o
   5  -1   9       23.41       27.35      2.89 o
   5   1   9       23.41       24.91      2.22 o
   5   1   9       23.41       39.80      3.11 o
   5   1   9       23.41       31.80      1.56 o
  -5   1  -9       23.41       32.24      6.00 o
   6  -1   9       77.56       68.71      3.34 o
  -6  -1  -9       77.56       68.05      3.56 o
   6   1   9       77.56       71.16      7.78 o
  -6   1  -9       77.56       66.27      3.56 o
   6   1   9       77.56       66.04      3.78 o
   6   1   9       77.56       61.60      3.56 o
   7  -1   9      218.94      207.23      8.67 o
   7  -1   9      218.94      207.67      8.89 o
   7   1   9      218.94      198.78      8.67 o
   7   1   9      218.94      214.12      8.23 o
   7   1   9      218.94      207.45     13.79 o
   8  -1   9      123.02      113.39      5.56 o
   8  -1   9      123.02      115.17      5.11 o
   8   1   9      123.02      108.29      4.89 o
   8   1   9      123.02      113.16      5.34 o
   8   1   9      123.02      114.72     11.12 o
   9  -1   9        0.99        2.89      0.89 o
   9  -1   9        0.99        5.34      1.56 o
   9   1   9        0.99        2.22      1.33 o
   9   1   9        0.99        4.00      1.11 o
  10  -1   9      110.36      106.96      8.01 o
  10  -1   9      110.36      110.30      5.11 o
  10   1   9      110.36      117.17      5.56 o
  10   1   9      110.36      112.94      5.11 o
  11  -1   9       14.27       20.01      6.00 o
  11  -1   9       14.27       17.79      1.78 o
  11   1   9       14.27       18.23      1.78 o
  11   1   9       14.27       14.23      2.45 o
  12  -1   9       34.44       30.46      3.34 o
  12  -1   9       34.44       36.47      2.45 o
  12   1   9       34.44       32.02      2.45 o
  12   1   9       34.44       36.25      4.23 o
  13  -1   9        2.39        6.89      1.33 o
  13  -1   9        2.39        7.12      2.22 o
  13   1   9        2.39        6.67      1.78 o
  13   1   9        2.39        6.00      3.11 o
  14  -1   9        7.36        4.00      2.00 o
  14  -1   9        7.36        5.34      1.33 o
  14   1   9        7.36        8.45      1.56 o
  14   1   9        7.36       10.23      2.00 o
 -15   2   9        0.00       -1.78      1.78 o
 -15   2   9        0.00        0.22      1.56 o
 -14   2   9        0.70        1.78      1.78 o
 -14   2   9        0.70       -0.67      1.78 o
 -13   2   9       13.52       15.57      2.45 o
 -13   2   9       13.52       11.34      2.45 o
  13   2  -9       13.52       16.01      2.67 o
 -12  -2   9        0.91       -0.22      1.11 o
 -12   2   9        0.91       -0.22      1.33 o
 -12   2   9        0.91        0.67      0.89 o
 -12   2   9        0.91        0.67      1.33 o
  12   2  -9        0.91        0.22      0.89 o
 -11  -2   9       25.17       31.35      5.34 o
 -11   2   9       25.17       32.24      2.89 o
 -11   2   9       25.17       26.91      1.78 o
 -11   2   9       25.17       26.68      2.67 o
  11   2  -9       25.17       26.91      2.22 o
  10  -2  -9      152.17      133.85      7.12 o
 -10  -2   9      152.17      123.62      6.00 o
 -10   2   9      152.17      132.07      4.89 o
 -10   2   9      152.17      122.28     13.79 o
 -10   2   9      152.17      133.40      6.45 o
  10   2  -9      152.17      134.29      5.78 o
  10   2  -9      152.17      124.51      6.00 o
   9  -2  -9      223.53      225.68     10.90 o
  -9  -2   9      223.53      213.01      9.12 o
  -9   2   9      223.53      216.79      8.23 o
  -9   2   9      223.53      214.12     20.90 o
  -9   2   9      223.53      210.79      9.34 o
   9   2  -9      223.53      213.45      9.34 o
   9   2  -9      223.53      226.80      9.12 o
   8  -2  -9       22.16       26.24      2.67 o
  -8  -2   9       22.16       25.13      2.00 o
   8   2  -9       22.16       22.46      2.22 o
  -8   2   9       22.16       26.68      2.89 o
  -8   2   9       22.16       26.91      9.78 o
  -8   2   9       22.16       26.02      2.45 o
   8   2  -9       22.16       23.35      1.78 o
  -7  -2   9        4.00        3.78      1.33 o
   7  -2  -9        4.00        0.89      1.33 o
  -7  -2   9        4.00        1.33      0.89 o
  -7  -2   9        4.00        2.89      0.89 o
  -7   2   9        4.00        4.00      0.67 o
  -7   2   9        4.00        3.34      1.33 o
  -6  -2   9       59.79       55.59      3.11 o
  -6  -2   9       59.79       60.93      3.78 o
   6  -2  -9       59.79       59.15      4.23 o
   6  -2  -9       59.79       58.71      3.78 o
  -6   2   9       59.79       58.04      2.45 o
  -6   2   9       59.79       64.27      3.78 o
  -6   2   9       59.79       60.04      4.45 o
  -5  -2   9       16.19       16.23      1.78 o
   5  -2  -9       16.19       17.57      2.22 o
   5  -2  -9       16.19       16.90      3.34 o
  -5  -2   9       16.19       16.68      1.78 o
  -5  -2   9       16.19       14.45      1.78 o
  -5   2   9       16.19       16.90      1.78 o
  -5   2   9       16.19       18.90      2.89 o
  -5   2   9       16.19       14.45      1.11 o
  -5   2   9       16.19       15.34      1.11 o
   4  -2  -9      156.15      139.40      7.12 o
   4  -2  -9      156.15      133.40      6.45 o
  -4  -2   9      156.15      138.74      7.12 o
  -4  -2   9      156.15      134.07      6.00 o
  -4  -2   9      156.15      139.63      7.34 o
  -4   2   9      156.15      141.63      5.11 o
  -4   2   9      156.15      138.29      6.23 o
  -4   2   9      156.15      138.29      6.45 o
  -4   2   9      156.15      137.18      8.67 o
  -4   2   9      156.15      142.74      5.56 o
   3  -2  -9       19.64       26.24      1.78 o
  -3  -2   9       19.64       32.24     20.68 o
  -3  -2   9       19.64       26.02      2.00 o
   3  -2  -9       19.64       26.91      2.45 o
  -3  -2   9       19.64       31.80      5.11 o
  -3   2   9       19.64       23.57      2.00 o
  -3   2   9       19.64       25.13      1.33 o
  -3   2   9       19.64       26.46      1.56 o
  -3   2   9       19.64       25.13      1.33 o
  -3   2   9       19.64       28.69      3.11 o
  -2  -2   9       68.83       59.82      3.34 o
   2  -2  -9       68.83       59.60      3.78 o
   2  -2  -9       68.83       62.04      3.34 o
  -2  -2   9       68.83       60.26      4.89 o
  -2   2   9       68.83       63.15      2.67 o
  -2   2   9       68.83       60.93      2.67 o
  -2   2   9       68.83       62.93      3.11 o
  -2   2   9       68.83       62.49      2.67 o
  -2   2   9       68.83       63.60      3.34 o
  -1  -2   9      148.33      154.08      6.89 o
  -1  -2   9      148.33      153.64      7.34 o
  -1  -2   9      148.33      155.19      6.67 o
  -1   2   9      148.33      156.08      6.67 o
  -1   2   9      148.33      152.08      6.45 o
  -1   2   9      148.33      152.52      5.56 o
  -1   2   9      148.33      154.53      7.12 o
  -1   2   9      148.33      158.08      6.23 o
   0  -2   9       21.29       21.35      2.00 o
   0  -2  -9       21.29       26.24      1.78 o
   0  -2   9       21.29       22.46      1.78 o
   0  -2   9       21.29       21.79      1.78 o
   0   2   9       21.29       21.57      1.78 o
   0   2   9       21.29       24.46      1.56 o
   0   2   9       21.29       23.79      1.33 o
   0   2   9       21.29       25.57      1.78 o
   1  -2   9        0.80        2.67      0.89 o
  -1  -2  -9        0.80        0.89      0.67 o
   1  -2   9        0.80        1.11      0.89 o
   1  -2   9        0.80        1.78      0.67 o
   1   2   9        0.80        1.33      0.67 o
   1   2   9        0.80        0.89      0.89 o
   1   2   9        0.80        0.89      0.44 o
   1   2   9        0.80        2.00      0.67 o
   2  -2   9       11.28        9.56      3.78 o
   2  -2   9       11.28       10.90      1.33 o
   2   2   9       11.28       11.12      1.33 o
   2   2   9       11.28       10.45      1.11 o
   2   2   9       11.28       12.90      0.89 o
   3  -2   9      163.65      144.07      6.23 o
   3  -2   9      163.65      142.30      6.23 o
  -3  -2  -9      163.65      135.85      6.89 o
   3   2   9      163.65      142.07      6.00 o
   3   2   9      163.65      141.41     10.01 o
  -4  -2  -9       52.91       47.59      2.89 o
   4  -2   9       52.91       60.48      8.45 o
   4  -2   9       52.91       52.26      3.11 o
   4   2   9       52.91       48.92      2.22 o
   4   2   9       52.91       50.70      2.67 o
   4   2   9       52.91       48.25      2.89 o
   5  -2   9       87.86       85.39      4.45 o
   5  -2   9       87.86       91.62      6.67 o
   5   2   9       87.86       88.73      4.23 o
   5   2   9       87.86       93.84      4.45 o
   5   2   9       87.86       92.95      3.78 o
   6  -2   9       83.67       75.16      4.23 o
   6  -2   9       83.67       78.27      6.00 o
   6   2   9       83.67       76.94      6.67 o
   6   2   9       83.67       76.50      3.78 o
   6   2   9       83.67       75.38      3.34 o
   7  -2   9        0.09        0.89      1.33 o
   7  -2   9        0.09        1.33      0.89 o
   7   2   9        0.09        0.67      2.00 o
   7   2   9        0.09        0.44      0.44 o
   7   2   9        0.09       -0.67      2.89 o
   8  -2   9       19.67       18.68      2.22 o
   8  -2   9       19.67       25.13      3.11 o
   8   2   9       19.67       26.68      2.67 o
   8   2   9       19.67       22.90      2.22 o
   8   2   9       19.67       24.24      2.45 o
   9  -2   9       29.24       23.57      4.00 o
   9  -2   9       29.24       34.25      6.45 o
   9   2   9       29.24       31.35      2.22 o
   9   2   9       29.24       28.69      2.45 o
   9   2   9       29.24       26.02      2.22 o
  10  -2   9       19.17       20.46      6.89 o
  10  -2   9       19.17       21.35      3.56 o
  10   2   9       19.17       14.01      1.33 o
  10   2   9       19.17       23.35      2.22 o
  10   2   9       19.17       17.12      1.78 o
  11  -2   9        2.66        0.44      1.33 o
  11  -2   9        2.66       -0.22      1.56 o
  11   2   9        2.66        1.33      1.11 o
  12  -2   9        4.83        4.45      2.22 o
  12  -2   9        4.83        4.45      2.00 o
  12   2   9        4.83        3.56      1.33 o
  13  -2   9        2.70        1.33      2.89 o
  13  -2   9        2.70        3.11      2.00 o
  13   2   9        2.70        2.22      1.33 o
  14  -2   9       13.86       20.01      3.34 o
  14  -2   9       13.86       19.35      2.89 o
  14   2   9       13.86       20.90      5.56 o
  14   3  -9       27.94       29.80      2.89 o
 -14   3   9       27.94       30.91      3.11 o
 -14   3   9       27.94       27.80      4.00 o
 -14   3   9       27.94       28.69      3.34 o
 -13   3   9       14.82       10.67      2.22 o
  13   3  -9       14.82       12.01      1.56 o
 -13   3   9       14.82       11.34      2.22 o
 -13   3   9       14.82       10.23      2.67 o
  12   3  -9        8.11       10.90      1.56 o
 -12   3   9        8.11       11.34      2.22 o
 -12   3   9        8.11       12.90      2.22 o
 -12   3   9        8.11        9.78      4.89 o
  11  -3  -9        6.96       11.12      1.78 o
 -11   3   9        6.96        8.45      1.78 o
 -11   3   9        6.96        5.56      3.11 o
  11   3  -9        6.96        9.34      1.78 o
  11   3  -9        6.96        4.67      1.11 o
  10  -3  -9       51.14       45.81      3.78 o
 -10   3   9       51.14       44.25      3.11 o
  10   3  -9       51.14       48.92      3.34 o
 -10   3   9       51.14       48.25      2.89 o
 -10   3   9       51.14       45.59      3.56 o
  10   3  -9       51.14       42.47      2.67 o
   9  -3  -9       12.34       12.23     11.34 o
  -9   3   9       12.34       12.01      2.00 o
  -9   3   9       12.34       17.12      1.33 o
  -9   3   9       12.34       18.46      1.11 o
   9   3  -9       12.34       12.23      1.78 o
   9   3  -9       12.34       14.68      1.78 o
   8  -3  -9       73.24       70.49      4.89 o
  -8  -3   9       73.24       82.50      4.23 o
  -8   3   9       73.24       79.39      3.11 o
  -8   3   9       73.24       75.16      3.34 o
  -8   3   9       73.24       82.50      4.23 o
   8   3  -9       73.24       70.71      4.23 o
   7  -3  -9       17.17       17.34      2.67 o
  -7  -3   9       17.17       18.46      1.78 o
  -7  -3   9       17.17       20.24      2.45 o
   7   3  -9       17.17       18.23      2.22 o
  -7   3   9       17.17       18.68      1.11 o
  -7   3   9       17.17       19.79      8.01 o
  -7   3   9       17.17       18.46      2.22 o
   6  -3  -9       25.07       21.35      2.67 o
  -6  -3   9       25.07       20.24      2.45 o
  -6  -3   9       25.07       19.57      2.45 o
  -6  -3   9       25.07       23.13      2.00 o
  -6   3   9       25.07       27.35      2.45 o
  -6   3   9       25.07       22.46      1.33 o
  -6   3   9       25.07       26.68      1.56 o
  -5  -3   9       58.87       62.93     29.80 o
   5  -3  -9       58.87       51.81      4.00 o
  -5  -3   9       58.87       55.59      6.89 o
   5  -3  -9       58.87       55.82      3.56 o
  -5  -3   9       58.87       54.93      3.34 o
  -5   3   9       58.87       56.48      2.22 o
  -5   3   9       58.87       52.48      4.23 o
  -5   3   9       58.87       52.48      3.34 o
  -5   3   9       58.87       53.59      2.67 o
   4  -3  -9       62.33       53.37      4.00 o
  -4  -3   9       62.33       50.70      6.23 o
  -4  -3   9       62.33       52.26      2.89 o
   4  -3  -9       62.33       50.48      3.78 o
  -4  -3   9       62.33       54.26      6.23 o
  -4   3   9       62.33       53.37      4.00 o
  -4   3   9       62.33       54.93      2.45 o
  -4   3   9       62.33       52.92      2.22 o
  -4   3   9       62.33       52.48      2.89 o
  -4   3   9       62.33       51.15      2.45 o
  -3  -3   9       53.53       56.04      3.56 o
  -3  -3   9       53.53       55.15      2.89 o
   3  -3  -9       53.53       56.70      4.00 o
  -3  -3   9       53.53       57.15      3.34 o
   3  -3  -9       53.53       57.37      3.56 o
  -3   3   9       53.53       56.26      3.11 o
  -3   3   9       53.53       59.37      2.45 o
  -3   3   9       53.53       53.15      3.11 o
  -3   3   9       53.53       53.59      2.67 o
  -3   3   9       53.53       55.37      2.45 o
   2  -3  -9        1.01        0.00      1.33 o
  -2  -3   9        1.01        0.44      1.56 o
   2  -3  -9        1.01       -0.67      0.89 o
  -2  -3   9        1.01        1.11      1.33 o
  -2  -3   9        1.01        1.33      0.89 o
  -2   3   9        1.01        1.56      0.44 o
  -2   3   9        1.01        1.11      1.78 o
  -2   3   9        1.01        2.22      0.89 o
  -2   3   9        1.01        0.44      0.67 o
   1  -3  -9       57.63       60.48      3.78 o
  -1  -3   9       57.63       55.82      3.11 o
  -1  -3   9       57.63       58.71      4.89 o
  -1  -3   9       57.63       61.60      4.67 o
  -1   3   9       57.63       64.71      3.56 o
  -1   3   9       57.63       66.04      2.89 o
  -1   3   9       57.63       62.93      3.78 o
  -1   3   9       57.63       63.38      3.34 o
   0  -3  -9       22.78       16.90      2.00 o
   0  -3   9       22.78       19.12      2.00 o
   0  -3   9       22.78       21.57      5.11 o
   0  -3   9       22.78       19.79      2.00 o
   0   3   9       22.78       17.34      1.33 o
   0   3   9       22.78       19.12      1.33 o
   0   3   9       22.78       16.46      1.56 o
   1  -3   9       60.14       58.26      3.34 o
  -1  -3  -9       60.14       53.81      3.78 o
   1  -3   9       60.14       48.48      3.34 o
   1  -3   9       60.14       55.37      3.34 o
   1   3   9       60.14       61.37      3.11 o
   1   3   9       60.14       59.82      3.78 o
   1   3   9       60.14       60.26     12.45 o
   1   3   9       60.14       60.93      2.89 o
   2  -3   9        1.03        2.00      0.89 o
   2  -3   9        1.03        2.00      1.11 o
   2  -3   9        1.03        2.00      3.11 o
   2   3   9        1.03        1.11      0.89 o
   2   3   9        1.03        0.67      0.67 o
   2   3   9        1.03        1.56      0.44 o
   2   3   9        1.03        0.44      0.89 o
   3  -3   9        3.25        2.22      1.11 o
   3  -3   9        3.25        3.78      1.33 o
   3  -3   9        3.25        4.67      1.33 o
   3   3   9        3.25        3.34      0.89 o
   3   3   9        3.25        5.34      1.11 o
   3   3   9        3.25        3.56      0.67 o
   4  -3   9       49.60       47.14      3.34 o
   4  -3   9       49.60       44.03      3.11 o
   4  -3   9       49.60       46.25      2.89 o
   4   3   9       49.60       43.36      2.67 o
   4   3   9       49.60       46.70      2.22 o
   4   3   9       49.60       46.25      2.67 o
   5  -3   9       31.61       30.69      3.11 o
   5  -3   9       31.61       28.02      2.45 o
   5  -3   9       31.61       28.02      2.45 o
   5   3   9       31.61       26.46      2.00 o
   5   3   9       31.61       26.02      1.56 o
   5   3   9       31.61       26.46      2.00 o
   6  -3   9      184.37      177.87     13.34 o
   6  -3   9      184.37      178.10      8.01 o
   6  -3   9      184.37      166.98     12.90 o
   6   3   9      184.37      176.99      7.12 o
   6   3   9      184.37      183.88      7.78 o
   7  -3   9       75.31       75.83      4.67 o
   7  -3   9       75.31       78.50      4.23 o
   7   3   9       75.31       58.93      3.56 o
   7   3   9       75.31       77.16      4.45 o
   8  -3   9       42.09       43.81      3.11 o
   8  -3   9       42.09       36.91      3.34 o
   8  -3   9       42.09       38.69      3.34 o
   8   3   9       42.09       43.81      2.89 o
   8   3   9       42.09       44.25      2.89 o
   9  -3   9      110.23      100.07      5.34 o
   9  -3   9      110.23      104.07      9.34 o
   9   3   9      110.23      109.41      5.56 o
   9   3   9      110.23      107.85      5.11 o
  10  -3   9       41.21       43.81      3.11 o
  10  -3   9       41.21       43.81      3.78 o
  10   3   9       41.21       44.25      2.89 o
  11  -3   9       49.14       49.59      4.00 o
  11  -3   9       49.14       43.81      3.34 o
  11   3   9       49.14       49.14      2.45 o
  11   3   9       49.14       49.14      3.11 o
  12  -3   9        2.57        1.33      1.33 o
  12  -3   9        2.57        3.78      2.00 o
  12   3   9        2.57        2.00      2.89 o
 -12   4   9        0.44        0.22      1.78 o
  12   4  -9        0.44       -1.56      1.56 o
  12   4  -9        0.44        0.00      1.33 o
  11  -4  -9        0.14       -0.22      1.78 o
  11   4  -9        0.14        0.00      1.11 o
 -11   4   9        0.14       -0.22      1.56 o
  11   4  -9        0.14       -0.89      1.33 o
  10  -4  -9        7.04       10.23      2.45 o
  10   4  -9        7.04       11.34      1.78 o
 -10   4   9        7.04       12.90      2.22 o
  10   4  -9        7.04       11.12      2.22 o
   9  -4  -9       19.77       30.46      5.56 o
   9   4  -9       19.77       24.24      2.89 o
  -9   4   9       19.77       25.57      2.89 o
   9   4  -9       19.77       22.46      2.22 o
   8  -4  -9       47.58       43.81      4.00 o
  -8   4   9       47.58       43.58      2.00 o
   8   4  -9       47.58       44.25      3.34 o
  -8   4   9       47.58       40.69      3.34 o
   7  -4  -9       90.26       91.84      7.12 o
   7   4  -9       90.26       86.06      5.11 o
  -7   4   9       90.26       90.28      4.89 o
  -6  -4   9        9.77        6.89      2.00 o
   6  -4  -9        9.77        6.45      2.00 o
  -6   4   9        9.77        7.34      1.56 o
   6   4  -9        9.77        6.67      1.78 o
  -5  -4   9       52.08       34.25      2.67 o
  -5  -4   9       52.08       36.69      3.34 o
  -5   4   9       52.08       36.02      1.78 o
  -5   4   9       52.08       38.69      2.89 o
   4  -4  -9        1.81        3.11     14.01 o
  -4  -4   9        1.81        0.44      1.56 o
   4  -4  -9        1.81        1.11      3.11 o
  -4  -4   9        1.81        0.00      1.56 o
  -4   4   9        1.81        1.78      1.56 o
  -4   4   9        1.81        1.78      0.89 o
  -4   4   9        1.81        0.67      0.44 o
   3  -4  -9       45.04       45.36      3.78 o
  -3  -4   9       45.04       39.14      3.34 o
  -3   4   9       45.04       36.47      2.67 o
  -3   4   9       45.04       45.14      4.23 o
  -3   4   9       45.04       42.03      2.00 o
   2  -4  -9        0.07       -1.56      1.56 o
  -2  -4   9        0.07       -0.89      3.11 o
  -2  -4   9        0.07       -0.44      2.22 o
  -2  -4   9        0.07        0.22      1.11 o
  -2   4   9        0.07       -0.22      2.00 o
  -2   4   9        0.07        1.11      0.44 o
  -2   4   9        0.07        0.00      0.89 o
  -1  -4   9        6.51        7.78      3.78 o
  -1  -4   9        6.51        8.45      1.78 o
   1  -4  -9        6.51        5.56      1.56 o
  -1  -4   9        6.51        6.45      1.78 o
  -1   4   9        6.51        6.67      0.89 o
  -1   4   9        6.51        7.34      1.33 o
  -1   4   9        6.51        5.56      1.33 o
  -1   4   9        6.51        8.89      1.56 o
   0  -4   9      109.92      103.85      4.89 o
   0  -4   9      109.92       99.18      5.34 o
   0  -4   9      109.92       99.18      5.78 o
   0   4   9      109.92      103.85      4.00 o
   0   4   9      109.92      101.62      4.67 o
   0   4   9      109.92      101.85      4.23 o
   1  -4   9      198.66      174.54     10.23 o
   1  -4   9      198.66      182.99      8.01 o
   1  -4   9      198.66      188.10     11.12 o
   1   4   9      198.66      181.66      7.78 o
   1   4   9      198.66      182.54      7.34 o
   1   4   9      198.66      185.21     10.90 o
   2  -4   9       47.99       40.69      2.89 o
   2  -4   9       47.99       40.92      4.45 o
   2  -4   9       47.99       40.47      3.34 o
   2   4   9       47.99       43.58      2.67 o
   2   4   9       47.99       40.25      2.22 o
   2   4   9       47.99       43.58      2.22 o
   3  -4   9       17.96       19.12     12.01 o
   3  -4   9       17.96       25.57      3.78 o
   3  -4   9       17.96       19.57      2.22 o
   3   4   9       17.96       25.80      2.22 o
   3   4   9       17.96       21.13      1.56 o
   4  -4   9       92.93       83.17      4.89 o
   4  -4   9       92.93       92.51      4.67 o
   4  -4   9       92.93       85.39      5.34 o
   4   4   9       92.93       90.95      4.45 o
   4   4   9       92.93       90.73      4.00 o
   5  -4   9       60.59       64.27      5.78 o
   5  -4   9       60.59       54.70      3.78 o
   5  -4   9       60.59       58.93      4.23 o
   5   4   9       60.59       68.71      3.56 o
   5   4   9       60.59       61.60      4.67 o
   6  -4   9        0.63        2.67      2.67 o
   6  -4   9        0.63        2.89      1.11 o
   6  -4   9        0.63        1.78      1.33 o
   6   4   9        0.63        2.67      1.33 o
   6   4   9        0.63        0.89      2.00 o
   7  -4   9        0.76        4.23      3.56 o
   7  -4   9        0.76        1.56      1.56 o
   7  -4   9        0.76        4.00      1.56 o
   7   4   9        0.76        4.00      1.33 o
   7   4   9        0.76        2.45      3.56 o
   8  -4   9        2.86        2.00      1.33 o
   8  -4   9        2.86        1.11      1.33 o
   8  -4   9        2.86        1.56      1.56 o
   8   4   9        2.86        0.89      1.33 o
   8   4   9        2.86        1.33      0.89 o
   9  -4   9        2.34        2.89      1.56 o
   9  -4   9        2.34        0.44      1.33 o
   9  -4   9        2.34        2.89      1.78 o
   9   4   9        2.34        0.89      0.89 o
   9   4   9        2.34        1.78      1.33 o
  10  -4   9        5.37        6.23      2.22 o
  10  -4   9        5.37        6.23      1.78 o
  10  -4   9        5.37        6.45      2.00 o
  10   4   9        5.37        5.56      1.33 o
  10   4   9        5.37        4.89      1.56 o
   9   5  -9        5.02       12.01      1.78 o
  -9   5   9        5.02        8.01      2.22 o
   9   5  -9        5.02        7.78      2.22 o
   8   5  -9        2.83        7.78      2.22 o
   8   5  -9        2.83        7.34      1.56 o
  -8   5   9        2.83        8.01      2.00 o
   7  -5  -9        5.91        7.78      2.22 o
  -7   5   9        5.91        6.23      1.78 o
   7   5  -9        5.91        6.45      2.22 o
   6  -5  -9        2.73       -0.22      3.34 o
   6   5  -9        2.73        2.89      1.78 o
  -6   5   9        2.73        4.89      1.56 o
   5  -5  -9        5.10        3.56      1.78 o
   5   5  -9        5.10        6.67      2.22 o
  -5   5   9        5.10        4.23      1.56 o
  -4  -5   9        1.55        4.00      1.33 o
   4  -5  -9        1.55        5.56      2.00 o
   4   5  -9        1.55        2.67      1.33 o
   3  -5  -9        0.36        0.00      1.78 o
  -3  -5   9        0.36        1.78      1.11 o
  -3  -5   9        0.36        0.22      1.56 o
  -3   5   9        0.36       -2.22      2.89 o
  -2  -5   9        0.44        1.11      1.56 o
   2  -5  -9        0.44        3.56      2.00 o
  -2  -5   9        0.44        2.45      1.78 o
  -2   5   9        0.44        2.89      1.11 o
  -2   5   9        0.44        0.44      0.89 o
   1  -5  -9      138.53      151.19      8.45 o
  -1  -5   9      138.53      171.65     19.79 o
  -1  -5   9      138.53      134.07      9.78 o
  -1   5   9      138.53      160.53      6.67 o
  -1   5   9      138.53      139.63      5.78 o
  -1   5   9      138.53      140.29      6.00 o
   0  -5   9       22.39       16.01      2.45 o
   0  -5  -9       22.39       26.24      3.34 o
   0  -5   9       22.39       24.46      2.89 o
   0   5   9       22.39       24.91      2.22 o
   0   5   9       22.39       23.79      1.56 o
   0   5   9       22.39       22.46      1.78 o
   1  -5   9       16.07       11.12      6.00 o
   1  -5   9       16.07       17.57      3.56 o
   1   5   9       16.07       11.12      1.33 o
   1   5   9       16.07       15.79      1.78 o
   1   5   9       16.07       13.56      2.67 o
   2  -5   9        1.16       -0.67      1.56 o
   2  -5   9        1.16       -1.78      1.78 o
   2   5   9        1.16        2.00      1.11 o
   2   5   9        1.16        2.00      0.67 o
   2   5   9        1.16        2.67      1.33 o
   3  -5   9        6.00        6.00      2.00 o
   3  -5   9        6.00        5.11      2.00 o
   3  -5   9        6.00        6.67      2.22 o
   3   5   9        6.00        8.23      1.56 o
   3   5   9        6.00        5.56      0.89 o
   4  -5   9       22.92       12.68      2.22 o
   4  -5   9       22.92       14.68      2.45 o
   4  -5   9       22.92       21.13      2.45 o
   4   5   9       22.92       25.57      2.45 o
   4   5   9       22.92       21.35      1.56 o
   5  -5   9       42.34       36.91      3.56 o
   5  -5   9       42.34       43.58      3.34 o
   5  -5   9       42.34       37.80      3.56 o
   5   5   9       42.34       43.14      3.11 o
   5   5   9       42.34       39.36      2.45 o
   6  -5   9       30.06       29.13      4.23 o
   6  -5   9       30.06       27.80      2.89 o
   6  -5   9       30.06       30.46      3.78 o
   6   5   9       30.06       24.91      2.00 o
   6   5   9       30.06       24.02      2.67 o
   7  -5   9        8.29       10.90      4.23 o
   7  -5   9        8.29       14.23      2.89 o
   7  -5   9        8.29       12.45      6.67 o
   7   5   9        8.29       14.01      2.00 o
   7   5   9        8.29       10.67      1.33 o
 -16   0  10       11.46       14.01      2.67 o
 -16   0  10       11.46       12.68      1.56 o
 -14   0  10        4.27        3.11      1.78 o
 -14   0  10        4.27        3.56      1.11 o
 -12   0  10       28.84       21.57      2.67 o
 -12   0  10       28.84       31.80      2.00 o
 -10   0  10       81.19      122.95      4.89 o
 -10   0  10       81.19      138.96      6.23 o
  -8   0  10        0.97        0.67      0.67 o
   8   0 -10        0.97        0.22      0.44 o
  -8   0  10        0.97        1.33      1.56 o
  -6   0  10       50.22       46.25      2.45 o
   6   0 -10       50.22       46.25      2.45 o
  -6   0  10       50.22       47.81      2.45 o
  -6   0  10       50.22       46.03      2.22 o
   6   0 -10       50.22       44.92      2.22 o
  -6   0  10       50.22       48.70      4.67 o
   6   0 -10       50.22       49.37      2.89 o
   4   0 -10        2.77        4.45      0.89 o
  -4   0  10        2.77        5.56      1.78 o
   4   0 -10        2.77        6.89      0.89 o
  -4   0  10        2.77        8.45      1.11 o
  -4   0  10        2.77        5.56      1.11 o
  -2   0  10      569.43      512.97     18.23 o
   2   0 -10      569.43      537.20     23.13 o
  -2   0  10      569.43      532.09     24.46 o
  -2   0  10      569.43      536.31     21.13 o
   0   0  10      131.58      149.63      6.89 o
   0   0  10      131.58      170.09      6.67 o
  -2   0 -10       26.45       34.91      2.00 o
   2   0  10       26.45       34.47      2.22 o
   2   0  10       26.45       34.47      2.00 o
   4   0  10       40.13       30.24      2.22 o
   4   0  10       40.13       34.69      1.78 o
  -4   0 -10       40.13       31.35      2.45 o
   6   0  10        0.19        0.67      0.67 o
   6   0  10        0.19        1.33      1.11 o
   8   0  10      398.45      392.89     15.57 o
   8   0  10      398.45      376.65     15.57 o
  10   0  10       29.20       25.80      2.89 o
  10   0  10       29.20       31.35      2.22 o
  12   0  10        1.91        0.00      3.34 o
  12   0  10        1.91        0.67      0.89 o
  14   0  10        6.41        7.12      3.11 o
  14   0  10        6.41        8.23      2.67 o
 -15  -1  10        0.30        5.78      1.78 o
 -15  -1  10        0.30        4.89      1.11 o
 -15   1  10        0.30        5.56      2.00 o
 -15   1  10        0.30        5.78      1.33 o
 -14  -1  10       60.47       66.71      4.23 o
 -14  -1  10       60.47       63.15      3.11 o
 -14   1  10       60.47       66.71      3.34 o
 -14   1  10       60.47       66.49      4.45 o
 -13  -1  10       37.26       51.37      2.89 o
 -13  -1  10       37.26       48.25      4.89 o
 -13   1  10       37.26       50.70      2.67 o
 -13   1  10       37.26       53.15      3.78 o
 -12  -1  10      118.51      122.73      8.67 o
 -12  -1  10      118.51      127.62      6.67 o
 -12   1  10      118.51      117.17      4.67 o
 -12   1  10      118.51      117.61      6.00 o
 -11  -1  10       53.46       67.82      3.11 o
 -11  -1  10       53.46       66.27      4.00 o
  11   1 -10       53.46       68.05      4.23 o
 -11   1  10       53.46       69.82      3.11 o
 -11   1  10       53.46       67.82      4.23 o
 -10  -1  10        3.32        6.23      1.56 o
 -10  -1  10        3.32        4.23      0.89 o
 -10   1  10        3.32        4.67      1.11 o
 -10   1  10        3.32        6.23      1.56 o
  10   1 -10        3.32        3.11      0.89 o
   9  -1 -10       26.17       69.82      4.45 o
  -9  -1  10       26.17       74.05      6.89 o
  -9  -1  10       26.17       81.61      4.23 o
  -9   1  10       26.17       83.17      3.34 o
  -9   1  10       26.17       74.05      4.23 o
   9   1 -10       26.17       81.39      3.56 o
  -8  -1  10       28.52       24.91      1.56 o
  -8  -1  10       28.52       25.35      2.22 o
  -8  -1  10       28.52       26.46      2.00 o
  -8  -1  10       28.52       23.57      1.78 o
   8  -1 -10       28.52       21.35      2.67 o
   8   1 -10       28.52       24.24      1.78 o
  -8   1  10       28.52       27.35      2.45 o
  -8   1  10       28.52       24.91      1.56 o
  -8   1  10       28.52       24.46      8.23 o
   7  -1 -10        9.57       14.23      1.78 o
  -7  -1  10        9.57       16.46      2.22 o
  -7  -1  10        9.57       12.23      1.11 o
  -7  -1  10        9.57       18.46      2.22 o
  -7  -1  10        9.57       15.34      2.00 o
  -7   1  10        9.57       16.01      2.00 o
  -7   1  10        9.57       11.12      1.11 o
   7   1 -10        9.57       13.34      1.56 o
  -7   1  10        9.57       13.12      2.22 o
   6  -1 -10       53.69      128.06      6.45 o
  -6   1  10       53.69      161.86      7.34 o
  -5  -1  10        3.03        4.23      1.33 o
  -5  -1  10        3.03        2.22      1.11 o
  -5  -1  10        3.03        5.56      0.67 o
  -5  -1  10        3.03        2.89      6.00 o
   5  -1 -10        3.03        2.67      1.11 o
  -5   1  10        3.03        3.78      1.11 o
  -5   1  10        3.03        3.34      1.33 o
  -5   1  10        3.03        4.00      1.11 o
  -5   1  10        3.03        3.78      6.45 o
  -4  -1  10        0.44        5.78      1.78 o
  -4  -1  10        0.44        2.67      0.89 o
  -4  -1  10        0.44        1.11      0.89 o
  -4  -1  10        0.44        2.45      0.89 o
   4  -1 -10        0.44        1.33      1.11 o
   4   1 -10        0.44        0.67      0.67 o
  -4   1  10        0.44        3.11      1.11 o
  -4   1  10        0.44        2.00      1.33 o
  -4   1  10        0.44        1.11      0.44 o
  -4   1  10        0.44        1.78      0.67 o
   3  -1 -10       66.62       58.71      2.89 o
  -3  -1  10       66.62       60.71      2.22 o
   3  -1 -10       66.62       57.15      3.56 o
  -3  -1  10       66.62       58.93      3.34 o
  -3  -1  10       66.62       58.93      3.11 o
  -3  -1  10       66.62       57.37      3.11 o
  -3   1  10       66.62       57.37      2.67 o
  -3   1  10       66.62       56.93      2.67 o
  -3   1  10       66.62       58.93      6.89 o
   3   1 -10       66.62       57.37      3.11 o
  -3   1  10       66.62       60.26      3.11 o
  -2  -1  10       35.60       53.15      2.89 o
  -2  -1  10       35.60       58.26      2.89 o
   2  -1 -10       35.60       51.81      2.67 o
  -2   1  10       35.60       54.04      2.22 o
  -2   1  10       35.60       47.59      2.89 o
  -2   1  10       35.60       47.37      2.22 o
  -2   1  10       35.60       54.48      4.23 o
   2   1 -10       35.60       43.14      2.67 o
  -1  -1  10       27.56       32.47      2.00 o
  -1  -1  10       27.56       35.80      2.45 o
   1  -1 -10       27.56       35.13      2.00 o
  -1   1  10       27.56       34.91      1.56 o
  -1   1  10       27.56       33.58      1.78 o
  -1   1  10       27.56       36.91     12.90 o
  -1   1  10       27.56       37.36      2.45 o
   0  -1  10      108.39       91.39      4.89 o
   0  -1  10      108.39       88.50      8.23 o
   0  -1 -10      108.39       90.73      4.45 o
   0   1  10      108.39       90.95      4.23 o
   0   1  10      108.39       88.06      3.78 o
   0   1  10      108.39       88.95      4.23 o
   0   1  10      108.39       91.17      8.23 o
   0   1  10      108.39       91.17      3.56 o
   1  -1  10       45.37       44.92      2.67 o
  -1  -1 -10       45.37       45.81      2.45 o
   1  -1  10       45.37       41.81      3.78 o
   1   1  10       45.37       46.48      2.67 o
   1   1  10       45.37       47.37      4.45 o
   1   1  10       45.37       40.92      2.22 o
  -1   1 -10       45.37       42.70      2.67 o
   1   1  10       45.37       42.47      2.89 o
   2  -1  10       40.24       38.91      4.00 o
  -2  -1 -10       40.24       35.58      2.22 o
   2  -1  10       40.24       36.91      2.45 o
  -2   1 -10       40.24       38.69      5.34 o
   2   1  10       40.24       37.58      2.45 o
   2   1  10       40.24       38.91      3.11 o
   2   1  10       40.24       33.80      2.45 o
   3  -1  10       33.03       32.47      2.45 o
  -3  -1 -10       33.03       29.13      2.00 o
   3  -1  10       33.03       28.91      1.78 o
  -3   1 -10       33.03       32.24      3.78 o
   3   1  10       33.03       30.69      1.78 o
   3   1  10       33.03       30.24      2.89 o
   3   1  10       33.03       34.25      2.22 o
   4  -1  10      625.14      654.37     25.80 o
  -4  -1 -10      625.14      630.80     28.46 o
   4  -1  10      625.14      647.03     31.35 o
  -4   1 -10      625.14      660.60     30.24 o
   4   1  10      625.14      652.82     25.13 o
   4   1  10      625.14      624.13     25.80 o
   4   1  10      625.14      669.94     25.35 o
   5  -1  10        6.14       10.90      1.56 o
   5  -1  10        6.14        8.89      1.33 o
   5   1  10        6.14        8.89      1.11 o
   5   1  10        6.14       12.01      1.33 o
  -5   1 -10        6.14        7.78      1.33 o
   5   1  10        6.14        9.78      1.56 o
   6  -1  10       12.74       15.34      1.56 o
   6  -1  10       12.74       14.90      4.67 o
   6   1  10       12.74       15.34      6.45 o
   6   1  10       12.74       16.23      2.22 o
   6   1  10       12.74       15.12      1.33 o
   7  -1  10      284.73      263.71     10.90 o
   7  -1  10      284.73      258.15     10.67 o
   7   1  10      284.73      257.26     21.13 o
   7   1  10      284.73      255.04     16.46 o
   7   1  10      284.73      252.37     10.67 o
   8  -1  10       16.05       15.79      1.56 o
   8  -1  10       16.05       16.46      2.00 o
   8   1  10       16.05       17.57      1.56 o
   8   1  10       16.05       16.23      2.00 o
   9  -1  10       87.93       74.72      4.45 o
   9  -1  10       87.93       78.72      4.00 o
   9   1  10       87.93       75.38      3.78 o
   9   1  10       87.93       81.61      4.45 o
  10  -1  10        4.88       27.13      2.89 o
  10  -1  10        4.88       25.80      2.22 o
  10   1  10        4.88       24.68      2.45 o
  10   1  10        4.88       30.69      2.67 o
  11  -1  10       39.63       47.37      2.89 o
  11  -1  10       39.63       44.47      3.78 o
  11   1  10       39.63       47.37      5.34 o
  11   1  10       39.63       54.26      3.56 o
  12  -1  10       42.77       65.38      7.34 o
  12  -1  10       42.77       56.48      3.34 o
  12   1  10       42.77       62.71      9.12 o
  12   1  10       42.77       54.93      3.78 o
  13  -1  10       46.31       46.48      4.00 o
  13  -1  10       46.31       38.91      2.89 o
  13   1  10       46.31       51.59      3.11 o
  13   1  10       46.31       49.59      3.56 o
  14  -1  10        4.44        1.11      3.78 o
  14  -1  10        4.44        2.22      1.11 o
  14   1  10        4.44        4.00      4.45 o
  14   1  10        4.44        3.56      1.33 o
 -15   2  10        0.86        0.44      1.78 o
 -15   2  10        0.86        0.00      1.11 o
 -14   2  10        4.88        4.23      1.78 o
 -14   2  10        4.88        6.67      1.33 o
 -13   2  10       80.16       72.05      4.67 o
  13   2 -10       80.16       76.05      4.67 o
 -13   2  10       80.16       68.94      4.45 o
 -12  -2  10        1.35        2.45      1.33 o
 -12   2  10        1.35        1.33      3.11 o
 -12   2  10        1.35        2.22      1.11 o
 -12   2  10        1.35        2.22      1.56 o
  12   2 -10        1.35        3.11      0.89 o
 -11  -2  10       23.13       27.35      2.45 o
 -11   2  10       23.13       24.91      2.67 o
  11   2 -10       23.13       27.57      2.45 o
 -11   2  10       23.13       28.24     12.45 o
 -11   2  10       23.13       24.91      3.34 o
 -10  -2  10      111.39      104.51      5.11 o
  10  -2 -10      111.39      115.39      6.23 o
  10   2 -10      111.39       89.17      4.67 o
 -10   2  10      111.39      102.51      6.45 o
 -10   2  10      111.39      107.63      5.34 o
 -10   2  10      111.39      110.30      4.23 o
  -9  -2  10       28.13       47.14      2.89 o
  -9   2  10       28.13       48.92      2.22 o
  -9   2  10       28.13       28.02     10.45 o
   9   2 -10       28.13       38.47      2.89 o
   9   2 -10       28.13       40.92      2.67 o
  -9   2  10       28.13       48.25      3.34 o
   8  -2 -10        1.64       30.69      3.11 o
  -8   2  10        1.64       43.14      2.00 o
  -8   2  10        1.64       36.02      2.67 o
   7  -2 -10      184.41      173.43      8.89 o
  -7  -2  10      184.41      175.21      7.78 o
  -7  -2  10      184.41      170.31      8.23 o
  -7   2  10      184.41      166.53     10.67 o
  -7   2  10      184.41      172.98      6.23 o
  -7   2  10      184.41      173.65      7.78 o
  -6   2  10       25.58      111.16      5.34 o
   5  -2 -10      105.90      104.96      5.56 o
  -5  -2  10      105.90       92.95      4.67 o
  -5  -2  10      105.90       83.61      4.67 o
   5  -2 -10      105.90       93.17      4.89 o
  -5  -2  10      105.90      100.96      5.11 o
  -5   2  10      105.90      102.51      5.34 o
  -5   2  10      105.90      100.29      3.78 o
  -5   2  10      105.90       99.40      5.78 o
  -5   2  10      105.90       96.51      5.56 o
  -4  -2  10       19.12       19.57      2.00 o
   4  -2 -10       19.12       20.24      1.78 o
  -4  -2  10       19.12       24.68      2.89 o
   4  -2 -10       19.12       20.24      2.45 o
  -4  -2  10       19.12       28.46      5.56 o
  -4   2  10       19.12       22.46      2.00 o
  -4   2  10       19.12       23.35     10.23 o
  -4   2  10       19.12       20.24      2.22 o
  -4   2  10       19.12       21.79      1.33 o
  -3  -2  10        6.75        9.78      1.33 o
  -3  -2  10        6.75       10.45      1.56 o
   3  -2 -10        6.75        7.56      1.78 o
   3  -2 -10        6.75        8.01      1.11 o
  -3  -2  10        6.75        8.01      1.33 o
  -3   2  10        6.75        7.78      0.89 o
[truncated: 169,888 more chars]
